# Supplementary material for: Gene Editing of a Susceptibility LncRNA Enhances Broad‐Spectrum Disease Resistance in Rice without Developmental Trade‐Offs
Source: Adv Sci (Weinh). 2025 Aug 18;12(47):e05671. doi: 10.1002/advs.202505671 (PMC12713027; doi:10.1002/advs.202505671)
Supplement: Supplementary file 2 — Supplemental Tables S1‐S9 [file ADVS-12-e05671-s002.xlsx]

## Sheet: Table S1
Table S1. Identification of conserved, pathogen-induced lncRNAs.
transcript	log2FC	conservation score	position
Os05g0195000	13.071	0.391271	position=chr05:5818086..5821365 (+strand)
Os01g0356951	5.7746	0.394298	position=chr01:14444478..14445110 (+strand)
Os02g0718950	5.61434	0.486113	position=chr02:29824200..29824438 (-strand)
Os09g0534650	5.4107	0.567981	position=chr09:21017916..21018242 (+strand)
Os12g0510766	4.94916	0.646193	position=chr12:19681249..19681786 (-strand)
Os01g0164650	4.83131	0.583622	position=chr01:3334870..3335479 (+strand)
Os02g0260000	4.76416	0.415065	position=chr02:9026460..9026900 (+strand)
Os02g0175850	4.7527	0.816344	position=chr02:4143281..4143494 (-strand)
Os03g0253701	4.67399	0.364075	position=chr03:8111200..8111425 (+strand)
Os02g0195566	4.28231	0.421423	position=chr02:5343023..5344207 (-strand)
Os06g0199601	4.23082	0.802675	position=chr06:5055431..5055953 (+strand)
Os08g0112450	4.13875	0.381297	position=chr08:658651..659299 (+strand)
Os11g0414250	4.08119	0.303533	position=chr11:12637750..12638465 (+strand)
Os02g0484900	4.05263	0.488829	position=chr02:16747801..16748325 (-strand)
Os11g0166866	4.02962	0.527898	position=chr11:3233921..3234789 (+strand)
Os04g0635650	4.01138	0.469112	position=chr04:32337766..32338128 (+strand)
Os02g0162050	3.98898	0.636566	position=chr02:3345017..3345473 (+strand)
Os08g0328350	3.98655	0.712398	position=chr08:14480567..14481133 (-strand)
Os03g0785001	3.97099	0.596662	position=chr03:32582209..32583048 (+strand)
Os02g0170150	3.96669	0.794803	position=chr02:3829446..3829814 (-strand)
Os05g0526466	3.94888	0.490041	position=chr05:26181489..26182102 (+strand)
Os06g0299400	3.84311	0.627368	position=chr06:11135757..11135957 (+strand)
Os01g0205800	3.75269	0.435506	position=chr01:5774960..5778040 (+strand)
Os01g0775150	3.74597	0.531502	position=chr01:32759574..32760911 (+strand)
Os08g0527766	3.74262	0.541327	position=chr08:26272679..26273109 (+strand)
Os08g0139300	-2.74422	0.645704	position=chr08:2183029..2183925 (+strand)
Os06g0663450	-2.77433	0.857979	position=chr06:27384936..27386395 (-strand)
Os06g0499200	-2.79947	0.303999	position=chr06:17573035..17575649 (-strand)
Os01g0617950	-2.8441	0.496272	position=chr01:24573161..24575450 (-strand)
Os12g0625102	-2.85744	0.46287	position=chr12:26700639..26702684 (+strand)
Os04g0403450	-3.00327	0.789332	position=chr04:20013903..20014348 (-strand)
Os04g0655100	-3.06087	0.364258	position=chr04:33415316..33415634 (-strand)
Os03g0618366	-3.35373	0.898291	position=chr03:23451226..23451562 (+strand)
Os04g0641101	-5.78494	0.581117	position=chr04:32619579..32619813 (-strand)

## Sheet: Table S2
Table S2. Proteins identified in specific bands by MS may interact with RESIS (RNA pulldown).
Majority protein IDs	Description	Coverage [%]	# Peptides
Q5ZDJ3	Os01g0617500 protein OS=Oryza sativa subsp. japonica OX=39947 GN=Os01g0617500 PE=4 SV=1	64	64
Q7XQS0	Os04g0635800 protein OS=Oryza sativa subsp. japonica OX=39947 GN=Os04g0635800 PE=2 SV=2	28	5
P0CH34	Ubiquitin-60S ribosomal protein L40-1 OS=Oryza sativa subsp. japonica OX=39947 GN=Ub-CEP52-1 PE=2 SV=1	17	2
Q7XUC9	Histone H4 OS=Oryza sativa subsp. japonica OX=39947 GN=LOC_Os03g02780 PE=2 SV=2	10	1
Q7Y139	Huntingtin interacting protein K, putative, expressed OS=Oryza sativa subsp. japonica OX=39947 GN=LOC_Os03g61680 PE=2 SV=1	9	1
A0A0P0XKY4	Os09g0250950 protein OS=Oryza sativa subsp. japonica OX=39947 GN=Os09g0250950 PE=4 SV=1	8	1
P31924	Sucrose synthase 1 OS=Oryza sativa subsp. japonica OX=39947 GN=SUS1 PE=1 SV=1	6	4
Q2R8V2	Eukaryotic aspartyl protease family protein, expressed OS=Oryza sativa subsp. japonica OX=39947 GN=LOC_Os11g10910 PE=3 SV=1	4	1
Q6Z4N6	Ricin B-like lectin R40G2 OS=Oryza sativa subsp. japonica OX=39947 GN=R40G2 PE=2 SV=1	3	1
A0A0N7KGP4	Os03g0177400 protein (Fragment) OS=Oryza sativa subsp. japonica OX=39947 GN=Os03g0177400 PE=3 SV=1	3	1
Q0JLM2	Os01g0589300 protein OS=Oryza sativa subsp. japonica OX=39947 GN=Os01g0589300 PE=4 SV=1	3	1
Q10AZ4	Actin-3 OS=Oryza sativa subsp. japonica OX=39947 GN=ACT3 PE=2 SV=1	3	1
A0A0P0VSS6	Os03g0136900 protein (Fragment) OS=Oryza sativa subsp. japonica OX=39947 GN=Os03g0136900 PE=4 SV=1	3	1
Q654U5	Dynamin GTPase OS=Oryza sativa subsp. japonica OX=39947 GN=Os06g0247800 PE=2 SV=1	2	2
P93844	Phospholipase D alpha 2 OS=Oryza sativa subsp. japonica OX=39947 GN=PLD2 PE=2 SV=2	1	1
Q0IMN9	Os12g0557800 protein OS=Oryza sativa subsp. japonica OX=39947 GN=Os12g0557800 PE=4 SV=1	1	1

## Sheet: Table S3
Table S3. Proteins identified in specific bands by MS may interact with RESIS (TurboID).
Majority protein IDs	Description	Coverage [%]	# Peptides
Q5ZDJ3	Os01g0617500 protein OS=Oryza sativa subsp. japonica OX=39947 GN=Os01g0617500 PE=4 SV=1	49	36
P31924	Sucrose synthase 1 OS=Oryza sativa subsp. japonica OX=39947 GN=SUS1 PE=1 SV=1	10	6
Q10M12	Ricin B-like lectin R40C1 OS=Oryza sativa subsp. japonica OX=39947 GN=R40C1 PE=1 SV=1	24	5
P0C512	Ribulose bisphosphate carboxylase large chain OS=Oryza sativa subsp. japonica OX=39947 GN=rbcL PE=1 SV=1	10	4
Q0DWC5	Os02g0821200 protein (Fragment) OS=Oryza sativa subsp. japonica OX=39947 GN=Os02g0821200 PE=3 SV=1	42	2
Q6ZLB8	Os07g0180900 protein OS=Oryza sativa subsp. japonica OX=39947 GN=Os07g0180900 PE=2 SV=1	17	5
Q6Z4N6	Ricin B-like lectin R40G2 OS=Oryza sativa subsp. japonica OX=39947 GN=R40G2 PE=2 SV=1	22	5
O64937	Elongation factor 1-alpha OS=Oryza sativa subsp. japonica OX=39947 GN=REFA1 PE=2 SV=2	10	4
Q943K7	70 kDa heat shock protein OS=Oryza sativa subsp. japonica OX=39947 GN=Os01g0840100 PE=2 SV=1	5	3
Q0JDZ7	40S ribosomal protein S8 OS=Oryza sativa subsp. japonica OX=39947 GN=Os04g0349500 PE=2 SV=1	20	3
Q94CM9	Os01g0348700 protein OS=Oryza sativa subsp. japonica OX=39947 GN=Os01g0348700 PE=3 SV=1	15	2
Q7XUC9	Histone H4 OS=Oryza sativa subsp. japonica OX=39947 GN=LOC_Os03g02780 PE=2 SV=2	29	3
P0C2Z6	ATP synthase subunit alpha, chloroplastic OS=Oryza sativa subsp. japonica OX=39947 GN=atpA PE=3 SV=1	3	1
Q8H588	Os07g0173700 protein OS=Oryza sativa subsp. japonica OX=39947 GN=Os07g0173700 PE=3 SV=1	21	3
A0A0P0WXQ4	Os06g0550000 protein (Fragment) OS=Oryza sativa subsp. japonica OX=39947 GN=Os06g0550000 PE=3 SV=1	12	2
Q6YY64	60S ribosomal protein L6 OS=Oryza sativa subsp. japonica OX=39947 GN=Os02g0591700 PE=2 SV=1	9	2
Q0J8A4	Glyceraldehyde-3-phosphate dehydrogenase 1, cytosolic OS=Oryza sativa subsp. japonica OX=39947 GN=GAPC1 PE=1 SV=1	12	3
P51426	60S ribosomal protein L39-2 OS=Oryza sativa subsp. japonica OX=39947 GN=RPL39B PE=3 SV=2	20	1
Q7FAH2	Glyceraldehyde-3-phosphate dehydrogenase 2, cytosolic OS=Oryza sativa subsp. japonica OX=39947 GN=GAPC2 PE=1 SV=1	13	3
Q8H7V0	40S ribosomal protein S17, putative, expressed OS=Oryza sativa subsp. japonica OX=39947 GN=LOC_Os03g01900 PE=3 SV=1	8	1
A0A0P0V242	Chloroplast protein-transporting ATPase OS=Oryza sativa subsp. japonica OX=39947 GN=Os01g0321300 PE=4 SV=1	3	1
A0A0P0WIJ3	Os05g0169100 protein (Fragment) OS=Oryza sativa subsp. japonica OX=39947 GN=Os05g0169100 PE=3 SV=1	9	1
Q8GSE9	Os07g0613200 protein OS=Oryza sativa subsp. japonica OX=39947 GN=Os07g0613200 PE=3 SV=1	18	2
P49398	40S ribosomal protein S4 OS=Oryza sativa subsp. japonica OX=39947 GN=RPS4 PE=2 SV=3	8	2
Q7XSK1	Putative beta-glucosidase 17 OS=Oryza sativa subsp. japonica OX=39947 GN=BGLU17 PE=5 SV=3	3	1
Q0DBK8	40S ribosomal protein S24 (Fragment) OS=Oryza sativa subsp. japonica OX=39947 GN=Os06g0555400 PE=3 SV=1	23	2
A0A0P0VYY3	Os03g0426900 protein (Fragment) OS=Oryza sativa subsp. japonica OX=39947 GN=Os03g0426900 PE=3 SV=1	2	1
Q2R4A1	40S ribosomal protein S5, putative, expressed OS=Oryza sativa subsp. japonica OX=39947 GN=LOC_Os11g29190 PE=2 SV=1	7	1
A0A0P0VA20	Os01g0834600 protein (Fragment) OS=Oryza sativa subsp. japonica OX=39947 GN=Os01g0834600 PE=3 SV=1	24	1
Q43594	Tubulin beta-1 chain OS=Oryza sativa subsp. japonica OX=39947 GN=TUBB1 PE=2 SV=2	2	1
Q6K853	40S ribosomal protein S30 OS=Oryza sativa subsp. japonica OX=39947 GN=Os02g0804100 PE=3 SV=1	16	1
Q7XJB4	60S ribosomal protein L13 OS=Oryza sativa subsp. japonica OX=39947 GN=LOC_Os03g37970 PE=2 SV=1	12	2
Q6L5I5	Mitochondrial outer membrane protein porin 2 OS=Oryza sativa subsp. japonica OX=39947 GN=VDAC2 PE=2 SV=1	11	2
P0DKK9	40S ribosomal protein S10-2 OS=Oryza sativa subsp. japonica OX=39947 GN=RPS10-2 PE=2 SV=1	7	1
A0A0P0XTT3	ATP synthase subunit beta OS=Oryza sativa subsp. japonica OX=39947 GN=Os10g0355800 PE=3 SV=1	4	1
Q7XSA6	Os02g0534800 protein OS=Oryza sativa subsp. japonica OX=39947 GN=Os02g0534800 PE=2 SV=2	16	2
P0DKK1	60S ribosomal protein L37a-1 OS=Oryza sativa subsp. japonica OX=39947 GN=Os01g0679700 PE=1 SV=1	26	2
A0A0P0VFR5	Os02g0183500 protein (Fragment) OS=Oryza sativa subsp. japonica OX=39947 GN=Os02g0183500 PE=4 SV=1	3	1
Q8S3S1	Os02g0708400 protein OS=Oryza sativa subsp. japonica OX=39947 GN=49D11.11 PE=2 SV=1	1	1
A0A0P0X6J5	Os07g0524400 protein OS=Oryza sativa subsp. japonica OX=39947 GN=Os07g0524400 PE=4 SV=1	4	1
A0A0P0VVI4	Os03g0252100 protein (Fragment) OS=Oryza sativa subsp. japonica OX=39947 GN=Os03g0252100 PE=4 SV=1	4	1
P0C522	ATP synthase subunit alpha, mitochondrial OS=Oryza sativa subsp. japonica OX=39947 GN=ATPA PE=1 SV=1	4	2
Q6K838	Os02g0805800 protein OS=Oryza sativa subsp. japonica OX=39947 GN=Os02g0805800 PE=4 SV=1	1	1
Q53LY0	Chaperone protein ClpC3, chloroplastic OS=Oryza sativa subsp. japonica OX=39947 GN=CLPC3 PE=2 SV=1	1	1
A0A0P0WX61	Os06g0492800 protein OS=Oryza sativa subsp. japonica OX=39947 GN=Os06g0492800 PE=4 SV=1	2	1
Q6H8H3	Os02g0652600 protein OS=Oryza sativa subsp. japonica OX=39947 GN=Os02g0652600 PE=2 SV=1	4	1
A0A0P0Y8G5	Os12g0235700 protein OS=Oryza sativa subsp. japonica OX=39947 GN=Os12g0235700 PE=4 SV=1	1	1
Q2QLY5	5-methyltetrahydropteroyltriglutamate--homocysteine methyltransferase 1 OS=Oryza sativa subsp. japonica OX=39947 GN=Os12g0623900 PE=2 SV=1	2	1
Q2QNF3	60S ribosomal protein L2 OS=Oryza sativa subsp. japonica OX=39947 GN=LOC_Os12g38000 PE=2 SV=1	5	1
Q8GVY2	60S ribosomal protein L38, putative, expressed OS=Oryza sativa subsp. japonica OX=39947 GN=LOC_Os11g24610 PE=2 SV=2	19	1
Q5WMY3	Os05g0155100 protein OS=Oryza sativa subsp. japonica OX=39947 GN=Os05g0155100 PE=2 SV=1	6	1
A0A0P0XLP8	Os09g0413500 protein (Fragment) OS=Oryza sativa subsp. japonica OX=39947 GN=Os09g0413500 PE=3 SV=1	26	1
Q10AZ4	Actin-3 OS=Oryza sativa subsp. japonica OX=39947 GN=ACT3 PE=2 SV=1	4	1
Q5N8G6	Os01g0886600 protein OS=Oryza sativa subsp. japonica OX=39947 GN=Os01g0886600 PE=4 SV=1	3	1
Q6YPF1	Fructose-bisphosphate aldolase OS=Oryza sativa subsp. japonica OX=39947 GN=Os08g0120600 PE=2 SV=1	4	1
Q84ZP1	30S ribosomal protein S8, chloroplastic OS=Oryza sativa subsp. japonica OX=39947 GN=Os07g0208000 PE=2 SV=1	11	1
Q6YTY2	Os07g0608500 protein OS=Oryza sativa subsp. japonica OX=39947 GN=Os07g0608500 PE=2 SV=1	5	1
Q7XR19	60S ribosomal protein L6 OS=Oryza sativa subsp. japonica OX=39947 GN=Os04g0473400 PE=2 SV=2	5	1
Q53JG0	60S ribosomal protein L3, putative, expressed OS=Oryza sativa subsp. japonica OX=39947 GN=RPL3B PE=2 SV=1	5	1
Q6H462	Os02g0632500 protein OS=Oryza sativa subsp. japonica OX=39947 GN=Os02g0632500 PE=4 SV=1	1	1
Q0JAC6	Os04g0605900 protein OS=Oryza sativa subsp. japonica OX=39947 GN=Os04g0605900 PE=2 SV=1	4	1
Q94JJ4	Histone H2B.4 OS=Oryza sativa subsp. japonica OX=39947 GN=H2B.4 PE=3 SV=1	10	1
Q69UI2	40S ribosomal protein S13-1 OS=Oryza sativa subsp. japonica OX=39947 GN=Os08g0117200 PE=3 SV=2	11	1
A0A0N7KRH6	Phosphopyruvate hydratase OS=Oryza sativa subsp. japonica OX=39947 GN=Os10g0167300 PE=3 SV=1	3	1
Q8L4L4	60S ribosomal protein L5-2 OS=Oryza sativa subsp. japonica OX=39947 GN=RPL5B PE=2 SV=2	4	1
Q6ZFJ9	60 kDa chaperonin beta subunit OS=Oryza sativa subsp. japonica OX=39947 GN=Os02g0102900 PE=2 SV=1	2	1
Q40677	Fructose-bisphosphate aldolase, chloroplastic OS=Oryza sativa subsp. japonica OX=39947 GN=ALDP PE=1 SV=2	3	1
Q0IQF7	40S ribosomal protein S16 OS=Oryza sativa subsp. japonica OX=39947 GN=RPS16A PE=2 SV=1	7	1
A0A0P0VFA9	Os02g0168850 protein (Fragment) OS=Oryza sativa subsp. japonica OX=39947 GN=Os02g0168850 PE=4 SV=1	9	1
Q0JGG6	Os01g0924600 protein (Fragment) OS=Oryza sativa subsp. japonica OX=39947 GN=Os01g0924600 PE=4 SV=1	2	1
A0A0P0WRT9	Os06g0130900 protein (Fragment) OS=Oryza sativa subsp. japonica OX=39947 GN=Os06g0130900 PE=3 SV=1	7	1
Q6ZDW5	Os07g0674700 protein OS=Oryza sativa subsp. japonica OX=39947 GN=P0618H09.15 PE=2 SV=1	6	1
Q7XLR1	Probable aquaporin PIP2-6 OS=Oryza sativa subsp. japonica OX=39947 GN=PIP2-6 PE=2 SV=2	4	1
Q75II1	Os05g0518200 protein OS=Oryza sativa subsp. japonica OX=39947 GN=Os05g0518200 PE=4 SV=1	1	1
Q5Z979	Os06g0725400 protein OS=Oryza sativa subsp. japonica OX=39947 GN=Os06g0725400 PE=2 SV=1	14	1
Q6AVI7	Expressed protein OS=Oryza sativa subsp. japonica OX=39947 GN=LOC_Os03g48260 PE=4 SV=1	3	1
Q7XVM2	Dihydrolipoyllysine-residue succinyltransferase OS=Oryza sativa subsp. japonica OX=39947 GN=Os04g0394200 PE=2 SV=1	2	1
Q7X752	Os04g0515300 protein OS=Oryza sativa subsp. japonica OX=39947 GN=Os04g0515300 PE=2 SV=2	7	1
Q2QM64	G-patch domain containing protein, expressed OS=Oryza sativa subsp. japonica OX=39947 GN=LOC_Os12g42140 PE=2 SV=1	1	1
A0A0P0WLL8	Os05g0374500 protein (Fragment) OS=Oryza sativa subsp. japonica OX=39947 GN=Os05g0374500 PE=4 SV=1	1	1
Q69XQ4	Non-structural maintenance of chromosomes element 4 OS=Oryza sativa subsp. japonica OX=39947 GN=Os06g0618000 PE=2 SV=1	2	1
Q7XXF4	Os04g0109500 protein OS=Oryza sativa subsp. japonica OX=39947 GN=Os04g0109500 PE=2 SV=2	3	1
A0A0P0VHN9	Os02g0279800 protein (Fragment) OS=Oryza sativa subsp. japonica OX=39947 GN=Os02g0279800 PE=4 SV=1	13	1
Q7XKF3	Protochlorophyllide reductase A, chloroplastic OS=Oryza sativa subsp. japonica OX=39947 GN=PORA PE=2 SV=1	2	1
P18566	Ribulose bisphosphate carboxylase small chain A, chloroplastic OS=Oryza sativa subsp. japonica OX=39947 GN=RBCS-A PE=2 SV=2	5	1
A0A0P0V0Z2	Phospholipid-transporting ATPase OS=Oryza sativa subsp. japonica OX=39947 GN=Os01g0277600 PE=3 SV=1	1	1
P51823	ADP-ribosylation factor 2 OS=Oryza sativa subsp. japonica OX=39947 GN=ARF PE=2 SV=2	6	1

## Sheet: Table S4
Table S4. N-terminal peptides regulated by resis and NAA15-RNAi
Accession	Description	Abundance Ratio: NAA15-RNAi/WT (q-value<0.05)	Abundance Ratio: resis/WT (q-value<0.05)
Q43594	Tubulin beta-1 chain OS=Oryza sativa subsp. japonica OX=39947 GN=TUBB1 PE=2 SV=2	0.21	0.284
Q0JBJ8	Os04g0528300 protein OS=Oryza sativa subsp. japonica OX=39947 GN=Os04g0528300 PE=4 SV=1	0.23	0.506
Q7X806	Os04g0601400 protein OS=Oryza sativa subsp. japonica OX=39947 GN=Os04g0601400 PE=2 SV=2	0.233	0.683
A0A0P0Y838	Ribulose bisphosphate carboxylase large chain OS=Oryza sativa subsp. japonica OX=39947 GN=Os12g0207600 PE=3 SV=1	0.43	0.421
P43279	NADP-dependent malic enzyme, chloroplastic OS=Oryza sativa subsp. japonica OX=39947 GN=ME6 PE=2 SV=2	0.738	0.293
Q6ZDS2a)	Os08g0485700 protein OS=Oryza sativa subsp. japonica OX=39947 GN=Os08g0485700 PE=2 SV=1	0.738	0.728
Q69JE2	Os09g0538800 protein OS=Oryza sativa subsp. japonica OX=39947 GN=Os09g0538800 PE=2 SV=1	0.153	0.45
Q6Z8K9	Os02g0749900 protein OS=Oryza sativa subsp. japonica OX=39947 GN=Os02g0749900 PE=3 SV=1	0.29	0.641
Q6YSX0	Os07g0674200 protein OS=Oryza sativa subsp. japonica OX=39947 GN=P0618H09.1 PE=2 SV=1	0.311	0.686
Q762A6	60S ribosomal protein L22-2, putative, expressed OS=Oryza sativa subsp. japonica OX=39947 GN=bip108 PE=2 SV=1	0.311	0.703
Q10K55	Expressed protein OS=Oryza sativa subsp. japonica OX=39947 GN=LOC_Os03g27840 PE=2 SV=1	0.356	0.427
P45960	Tubulin beta-4 chain OS=Oryza sativa subsp. japonica OX=39947 GN=TUBB4 PE=2 SV=1	0.697	0.835
A0A0N7KMN9	Os06g0701100 protein (Fragment) OS=Oryza sativa subsp. japonica OX=39947 GN=Os06g0701100 PE=3 SV=1	0.415	0.252
Q0DJB9	Os05g0303000 protein (Fragment) OS=Oryza sativa subsp. japonica OX=39947 GN=Os05g0303000 PE=4 SV=1	0.384	0.674
Q7F1E4	Os08g0526300 protein OS=Oryza sativa subsp. japonica OX=39947 GN=Os08g0526300 PE=4 SV=1	0.553	0.632
Q7XC37	Nucleoside diphosphate kinase OS=Oryza sativa subsp. japonica OX=39947 GN=LOC_Os10g41410 PE=2 SV=1	0.36	0.477
Q69IL0	Reticulon-like protein OS=Oryza sativa subsp. japonica OX=39947 GN=Os09g0516500 PE=4 SV=1	0.344	0.419
Q8GSB5	Os07g0658600 protein OS=Oryza sativa subsp. japonica OX=39947 GN=Os07g0658600 PE=3 SV=1	0.229	0.228
P0C457	50S ribosomal protein L33, chloroplastic OS=Oryza sativa subsp. japonica OX=39947 GN=rpl33 PE=3 SV=1	0.489	0.429
Q0JRH3	Os01g0101200 protein (Fragment) OS=Oryza sativa subsp. japonica OX=39947 GN=Os01g0101200 PE=4 SV=1	0.52	0.434
Q8LMR3	Nascent polypeptide-associated complex alpha subunit, putative, expressed OS=Oryza sativa subsp. japonica OX=39947 GN=LOC_Os03g02960 PE=2 SV=1	0.471	0.669
Q6ZLB8	Os07g0180900 protein OS=Oryza sativa subsp. japonica OX=39947 GN=Os07g0180900 PE=2 SV=1	0.334	0.406
Q8LH97	40S ribosomal protein S6 OS=Oryza sativa subsp. japonica OX=39947 GN=Os07g0622100 PE=2 SV=1	0.321	0.57
Q851P5	40S ribosomal protein S15, putative, expressed OS=Oryza sativa subsp. japonica OX=39947 GN=LOC_Os03g58430 PE=2 SV=1	0.404	0.51
Q7XKB5	Pyruvate kinase OS=Oryza sativa subsp. japonica OX=39947 GN=Os04g0677500 PE=2 SV=2	0.36	0.485
Q6ZD10	Aspartokinase OS=Oryza sativa subsp. japonica OX=39947 GN=Os08g0342400 PE=3 SV=1	0.471	0.622
Q6YY64	60S ribosomal protein L6 OS=Oryza sativa subsp. japonica OX=39947 GN=Os02g0591700 PE=2 SV=1	0.468	0.616
Q8W3D9	Protochlorophyllide reductase B, chloroplastic OS=Oryza sativa subsp. japonica OX=39947 GN=PORB PE=2 SV=1	0.464	0.659
Q6ZH98	Peptidyl-prolyl cis-trans isomerase OS=Oryza sativa subsp. japonica OX=39947 GN=Os02g0121300 PE=2 SV=1	0.513	0.55
A0A0P0UYZa)	Os01g0174000 protein OS=Oryza sativa subsp. japonica OX=39947 GN=Os01g0174000 PE=4 SV=1	0.296	0.299
Q6T5D1	Malic enzyme OS=Oryza sativa subsp. japonica OX=39947 GN=Os05g0186300 PE=2 SV=1	0.582	0.539
Q5WMY3	Os05g0155100 protein OS=Oryza sativa subsp. japonica OX=39947 GN=Os05g0155100 PE=2 SV=1	0.44	0.552
Q6H5J0	Enoyl-[acyl-carrier-protein] reductase [NADH] 2, chloroplastic OS=Oryza sativa subsp. japonica OX=39947 GN=Os09g0277800 PE=2 SV=1	0.37	0.617
A0A0N7KD71a)	Os01g0572300 protein OS=Oryza sativa subsp. japonica OX=39947 GN=Os01g0572300 PE=4 SV=1	0.447	0.642
Q2QU06	60 kDa chaperonin alpha subunit OS=Oryza sativa subsp. japonica OX=39947 GN=LOC_Os12g17910 PE=2 SV=1	0.488	0.7
B7EA73	Puromycin-sensitive aminopeptidase OS=Oryza sativa subsp. japonica OX=39947 GN=Os08g0562700 PE=2 SV=1	0.484	0.544
Q53LT9	Expressed protein OS=Oryza sativa subsp. japonica OX=39947 GN=LOC_Os11g16320 PE=2 SV=1	0.446	0.408
A0A0N7KGJ7	Os03g0139100 protein (Fragment) OS=Oryza sativa subsp. japonica OX=39947 GN=Os03g0139100 PE=3 SV=1	0.309	0.54
Q40648	Probable voltage-gated potassium channel subunit beta OS=Oryza sativa subsp. japonica OX=39947 GN=KOB1 PE=1 SV=2	0.385	0.505
A0A0N7KIR1	Os04g0270100 protein (Fragment) OS=Oryza sativa subsp. japonica OX=39947 GN=Os04g0270100 PE=3 SV=1	0.39	0.496
Q10LJ0	Nuclear cap-binding protein subunit 1 OS=Oryza sativa subsp. japonica OX=39947 GN=ABH1 PE=2 SV=1	0.391	0.594
Q6Z3R6a)	Os08g0506700 protein OS=Oryza sativa subsp. japonica OX=39947 GN=Os08g0506700 PE=2 SV=1	0.686	0.411
Q6YZE2	Glutamate-1-semialdehyde 2,1-aminomutase, chloroplastic OS=Oryza sativa subsp. japonica OX=39947 GN=GSA PE=2 SV=1	0.582	0.61
Q850W6	Os03g0452300 protein OS=Oryza sativa subsp. japonica OX=39947 GN=LOC_Os03g34040 PE=2 SV=1	0.453	0.61
Q6ZI53	Elongation factor Tu OS=Oryza sativa subsp. japonica OX=39947 GN=Os02g0595700 PE=2 SV=1	0.51	0.623
A0A0P0VA20	Os01g0834600 protein (Fragment) OS=Oryza sativa subsp. japonica OX=39947 GN=Os01g0834600 PE=3 SV=1	0.353	0.389
A3C6D7	Actin-2 OS=Oryza sativa subsp. japonica OX=39947 GN=ACT2 PE=2 SV=1	0.379	0.545
Q0JDZ7	40S ribosomal protein S8 OS=Oryza sativa subsp. japonica OX=39947 GN=Os04g0349500 PE=2 SV=1	0.378	0.592
Q6YSC2a)	Os08g0467600 protein OS=Oryza sativa subsp. japonica OX=39947 GN=Os08g0467600 PE=3 SV=1	0.39	0.577
Q84NW1	Os07g0513000 protein OS=Oryza sativa subsp. japonica OX=39947 GN=Os07g0513000 PE=2 SV=1	0.488	0.6
A0A0P0VPM8	Os02g0741400 protein (Fragment) OS=Oryza sativa subsp. japonica OX=39947 GN=Os02g0741400 PE=4 SV=1	0.376	0.51
P12085	ATP synthase subunit beta, chloroplastic OS=Oryza sativa subsp. japonica OX=39947 GN=atpB PE=1 SV=2	0.438	0.546
A0A0P0W8L8	Os04g0337201 protein OS=Oryza sativa subsp. japonica OX=39947 GN=Os04g0337201 PE=4 SV=1	0.486	0.493
Q0DJS1	Serine/threonine-protein kinase TOR OS=Oryza sativa subsp. japonica OX=39947 GN=TOR PE=1 SV=3	0.464	0.364
Q75IM9	Isovaleryl-CoA dehydrogenase, mitochondrial OS=Oryza sativa subsp. japonica OX=39947 GN=Os05g0125500 PE=2 SV=2	0.433	0.589
Q6H541	40S ribosomal protein S24 OS=Oryza sativa subsp. japonica OX=39947 GN=Os02g0229000 PE=3 SV=1	0.32	0.525
P0C443	50S ribosomal protein L16, chloroplastic OS=Oryza sativa subsp. japonica OX=39947 GN=rpl16 PE=3 SV=1	0.534	0.575
A0A0P0XU17	Os10g0411700 protein (Fragment) OS=Oryza sativa subsp. japonica OX=39947 GN=Os10g0411700 PE=3 SV=1	0.377	0.528
Q10A91	Expressed protein OS=Oryza sativa subsp. japonica OX=39947 GN=LOC_Os03g64320 PE=2 SV=1	0.381	0.499
Q53Q51	Os11g0151300 protein OS=Oryza sativa subsp. japonica OX=39947 GN=Os11g0151300 PE=3 SV=1	0.44	0.458
A0A0P0VZE0	Os03g0406300 protein OS=Oryza sativa subsp. japonica OX=39947 GN=Os03g0406300 PE=4 SV=1	0.412	0.665
P46465	26S proteasome regulatory subunit 6A homolog OS=Oryza sativa subsp. japonica OX=39947 GN=TBP1 PE=2 SV=2	0.39	0.499
A0A0P0Y677	Os11g0707000 protein (Fragment) OS=Oryza sativa subsp. japonica OX=39947 GN=Os11g0707000 PE=4 SV=1	0.657	0.57
Q7XDC8	Malate dehydrogenase, cytoplasmic OS=Oryza sativa subsp. japonica OX=39947 GN=Os10g0478200 PE=1 SV=3	0.574	0.562
Q0DSY0	Os03g0281600 protein (Fragment) OS=Oryza sativa subsp. japonica OX=39947 GN=Os03g0281600 PE=4 SV=1	0.379	0.529
Q75LR5	40S ribosomal protein S6 OS=Oryza sativa subsp. japonica OX=39947 GN=LOC_Os03g27260 PE=2 SV=1	0.342	0.565
Q0DJF9	Os05g0291700 protein OS=Oryza sativa subsp. japonica OX=39947 GN=Os05g0291700 PE=4 SV=1	0.547	0.611
A0A0P0YAL3	Phenylalanine ammonia-lyase OS=Oryza sativa subsp. japonica OX=39947 GN=Os12g0520200 PE=3 SV=1	0.441	0.601
Q7XDY9	Rubisco accumulation factor 1, chloroplastic OS=Oryza sativa subsp. japonica OX=39947 GN=RAF1 PE=2 SV=1	0.551	0.569
Q65XK0	Ketol-acid reductoisomerase, chloroplastic OS=Oryza sativa subsp. japonica OX=39947 GN=Os05g0573700 PE=1 SV=1	0.506	0.611
Q6Z2Z4	Eukaryotic initiation factor 4A-3 OS=Oryza sativa subsp. japonica OX=39947 GN=Os02g0146600 PE=1 SV=1	0.417	0.535
P15280	Glucose-1-phosphate adenylyltransferase small subunit 2, chloroplastic/amyloplastic/cytosolic OS=Oryza sativa subsp. japonica OX=39947 GN=AGPS2 PE=1 SV=4	0.541	0.6
O64937	Elongation factor 1-alpha OS=Oryza sativa subsp. japonica OX=39947 GN=REFA1 PE=2 SV=2	0.473	0.587
A0A0P0VBL9	Os01g0899425 protein (Fragment) OS=Oryza sativa subsp. japonica OX=39947 GN=Os01g0899425 PE=4 SV=1	0.693	0.733
P0C540	Actin-7 OS=Oryza sativa subsp. japonica OX=39947 GN=ACT7 PE=3 SV=1	0.528	0.595
Q7F9I1	Chaperone protein ClpC1, chloroplastic OS=Oryza sativa subsp. japonica OX=39947 GN=CLPC1 PE=2 SV=2	0.51	0.5
Q7XBY4	Mitochondrial carnitine/acylcarnitine carrier, putative, expressed OS=Oryza sativa subsp. japonica OX=39947 GN=LOC_Os10g42299 PE=2 SV=1	0.508	0.525
Q943K1	Photosystem II 22 kDa protein 1, chloroplastic OS=Oryza sativa subsp. japonica OX=39947 GN=PSBS1 PE=1 SV=1	0.36	0.606
P18566	Ribulose bisphosphate carboxylase small chain A, chloroplastic OS=Oryza sativa subsp. japonica OX=39947 GN=RBCS-A PE=2 SV=2	0.484	0.595
Q6Z7B0	Heat shock 70 kDa protein BIP1 OS=Oryza sativa subsp. japonica OX=39947 GN=BIP1 PE=1 SV=1	0.42	0.503
Q0IQF7	40S ribosomal protein S16 OS=Oryza sativa subsp. japonica OX=39947 GN=RPS16A PE=2 SV=1	0.392	0.494
A0A0P0WIJ3	Os05g0169100 protein (Fragment) OS=Oryza sativa subsp. japonica OX=39947 GN=Os05g0169100 PE=3 SV=1	0.459	0.556
P0C477	30S ribosomal protein S18, chloroplastic OS=Oryza sativa subsp. japonica OX=39947 GN=rps18 PE=3 SV=1	0.37	0.568
P35685	60S ribosomal protein L7a-1 OS=Oryza sativa subsp. japonica OX=39947 GN=RPL7A-1 PE=2 SV=1	0.283	0.496
Q0JMH0	2-hydroxyacyl-CoA lyase OS=Oryza sativa subsp. japonica OX=39947 GN=Os01g0505400 PE=3 SV=3	0.532	0.495
Q6ZBV1	Photosystem II 10 kDa polypeptide, chloroplastic OS=Oryza sativa subsp. japonica OX=39947 GN=Os08g0200300 PE=2 SV=1	0.344	0.662
Q6ZF30	Chlorophyll a-b binding protein, chloroplastic OS=Oryza sativa subsp. japonica OX=39947 GN=Os07g0562700 PE=2 SV=1	0.464	0.536
P0C367	Photosystem II CP43 reaction center protein OS=Oryza sativa subsp. japonica OX=39947 GN=psbC PE=3 SV=1	0.42	0.57
Q84LG6	Eukaryotic translation initiation factor 3 subunit C OS=Oryza sativa subsp. japonica OX=39947 GN=Os07g0124500 PE=2 SV=1	0.417	0.501
Q9LWT7	Os06g0113900 protein OS=Oryza sativa subsp. japonica OX=39947 GN=Os06g0113900 PE=2 SV=1	0.373	0.466
Q6ZKC0	14-3-3-like protein GF14-C OS=Oryza sativa subsp. japonica OX=39947 GN=GF14C PE=1 SV=1	0.458	0.521
Q5QMK7	Phosphoglycerate mutase (2,3-diphosphoglycerate-independent) OS=Oryza sativa subsp. japonica OX=39947 GN=Os01g0817700 PE=2 SV=1	0.488	0.463
Q8LHL0	Os07g0623300 protein OS=Oryza sativa subsp. japonica OX=39947 GN=Os07g0623300 PE=2 SV=2	0.464	0.514
Q6K9C3	Serine/arginine-rich splicing factor RSZ23 OS=Oryza sativa subsp. japonica OX=39947 GN=RSZ23 PE=2 SV=1	0.391	0.545
Q0J3D9	Coatomer subunit alpha-3 OS=Oryza sativa subsp. japonica OX=39947 GN=Os09g0127800 PE=2 SV=1	0.303	0.422
A0A0P0W1T3	Lipoxygenase (Fragment) OS=Oryza sativa subsp. japonica OX=39947 GN=Os03g0700700 PE=3 SV=1	0.424	0.447
Q84R32	CBS domain containing protein, expressed OS=Oryza sativa subsp. japonica OX=39947 GN=LOC_Os03g52690 PE=2 SV=1	0.401	0.262
P56724	60S acidic ribosomal protein P3 OS=Oryza sativa subsp. japonica OX=39947 GN=Os06g0701400 PE=3 SV=3	0.701	0.596
Q653V9	Os06g0683200 protein OS=Oryza sativa subsp. japonica OX=39947 GN=Os06g0683200 PE=2 SV=1	0.379	0.607
Q6ZBH2	Cinnamyl-alcohol dehydrogenase OS=Oryza sativa subsp. japonica OX=39947 GN=Os08g0545200 PE=2 SV=1	0.519	0.596
P14655	Glutamine synthetase, chloroplastic OS=Oryza sativa subsp. japonica OX=39947 GN=GLN2 PE=1 SV=1	0.595	0.48
Q40677	Fructose-bisphosphate aldolase, chloroplastic OS=Oryza sativa subsp. japonica OX=39947 GN=ALDP PE=1 SV=2	0.454	0.573
Q69TY5	Stromal processing peptidase, chloroplastic OS=Oryza sativa subsp. japonica OX=39947 GN=SPP PE=2 SV=2	0.608	0.503
A0A0P0XR31	Peroxidase (Fragment) OS=Oryza sativa subsp. japonica OX=39947 GN=Os10g0109300 PE=3 SV=1	0.254	0.37
P0C337	NAD(P)H-quinone oxidoreductase subunit H, chloroplastic OS=Oryza sativa subsp. japonica OX=39947 GN=ndhH PE=3 SV=1	0.572	0.561
Q8H4V1	Phosphoenolpyruvate carboxylase OS=Oryza sativa subsp. japonica OX=39947 GN=Os08g0366000 PE=2 SV=1	0.627	0.488
Q06967	14-3-3-like protein GF14-F OS=Oryza sativa subsp. japonica OX=39947 GN=GF14F PE=1 SV=2	0.45	0.49
A0A0P0UZH3	Phospholipase D (Fragment) OS=Oryza sativa subsp. japonica OX=39947 GN=Os01g0172400 PE=3 SV=1	0.41	0.484
Q6AUF5	60S ribosomal protein L18a OS=Oryza sativa subsp. japonica OX=39947 GN=Os05g0565000 PE=2 SV=1	0.43	0.453
Q0JJQ7	Malic enzyme (Fragment) OS=Oryza sativa subsp. japonica OX=39947 GN=Os01g0723400 PE=3 SV=1	0.441	0.533
Q0JJS8	Fe-S cluster assembly factor HCF101, chloroplastic OS=Oryza sativa subsp. japonica OX=39947 GN=HCF101 PE=3 SV=3	0.481	0.569
Q9AUR7	Coatomer subunit alpha-2 OS=Oryza sativa subsp. japonica OX=39947 GN=Os03g0711500 PE=2 SV=1	0.377	0.436
Q6ZK21	Signal recognition particle receptor subunit beta OS=Oryza sativa subsp. japonica OX=39947 GN=Os08g0524000 PE=2 SV=1	0.313	0.182
A0A0P0WXV2	Os06g0568200 protein (Fragment) OS=Oryza sativa subsp. japonica OX=39947 GN=Os06g0568200 PE=3 SV=1	0.418	0.559
Q6YY41	Glycosyltransferase OS=Oryza sativa subsp. japonica OX=39947 GN=Os02g0589400 PE=3 SV=1	0.489	0.522
Q69RJ0	Ferredoxin-dependent glutamate synthase, chloroplastic OS=Oryza sativa subsp. japonica OX=39947 GN=GLU PE=2 SV=2	0.492	0.525
Q2QVG9	Chaperone protein ClpC2, chloroplastic OS=Oryza sativa subsp. japonica OX=39947 GN=CLPC2 PE=2 SV=2	0.595	0.521
Q84M73	Expressed protein OS=Oryza sativa subsp. japonica OX=39947 GN=LOC_Os03g64020 PE=2 SV=1	0.515	0.669
Q2QLY5	5-methyltetrahydropteroyltriglutamate--homocysteine methyltransferase 1 OS=Oryza sativa subsp. japonica OX=39947 GN=Os12g0623900 PE=2 SV=1	0.317	0.503
Q8L4L4	60S ribosomal protein L5-2 OS=Oryza sativa subsp. japonica OX=39947 GN=RPL5B PE=2 SV=2	0.393	0.471
Q6K4P5	diacylglycerol kinase OS=Oryza sativa subsp. japonica OX=39947 GN=Os02g0787800 PE=3 SV=1	0.422	0.399
P14656	Glutamine synthetase cytosolic isozyme 1-1 OS=Oryza sativa subsp. japonica OX=39947 GN=GLN1-1 PE=1 SV=1	0.539	0.33
A0A0P0XQR7	Os09g0535900 protein OS=Oryza sativa subsp. japonica OX=39947 GN=Os09g0535900 PE=4 SV=1	0.448	0.458
Q69UU3	Os07g0108300 protein OS=Oryza sativa subsp. japonica OX=39947 GN=Os07g0108300 PE=2 SV=1	0.649	0.584
P35686	40S ribosomal protein S20 OS=Oryza sativa subsp. japonica OX=39947 GN=RPS20 PE=2 SV=2	0.611	0.513
Q2R2Z3	Expressed protein OS=Oryza sativa subsp. japonica OX=39947 GN=LOC_Os11g34190 PE=2 SV=1	0.433	0.577
P12330	Chlorophyll a-b binding protein 1, chloroplastic OS=Oryza sativa subsp. japonica OX=39947 GN=CAB1R PE=2 SV=2	0.472	0.598
A0A0P0Y0Q1	Os11g0216100 protein (Fragment) OS=Oryza sativa subsp. japonica OX=39947 GN=Os11g0216100 PE=4 SV=1	0.244	0.367
Q6ZHS6	Os02g0187600 protein OS=Oryza sativa subsp. japonica OX=39947 GN=Os02g0187600 PE=2 SV=1	0.305	0.486
Q84TB3	Actin-depolymerizing factor 4 OS=Oryza sativa subsp. japonica OX=39947 GN=ADF4 PE=1 SV=1	0.6	0.349
Q8GTK4	Os07g0141400 protein OS=Oryza sativa subsp. japonica OX=39947 GN=Os07g0141400 PE=2 SV=1	0.436	0.58
Q0JKB4	ATP synthase subunit beta OS=Oryza sativa subsp. japonica OX=39947 GN=Os01g0685800 PE=3 SV=1	0.536	0.56
Q10QW1	3-ketoacyl-CoA synthase OS=Oryza sativa subsp. japonica OX=39947 GN=LOC_Os03g08360 PE=2 SV=1	0.23	0.219
P37832	Tubulin beta-7 chain OS=Oryza sativa subsp. japonica OX=39947 GN=TUBB7 PE=2 SV=2	0.226	0.268
Q8S3P3	DUF26-like protein OS=Oryza sativa subsp. japonica OX=39947 GN=24K23.14 PE=2 SV=1	0.228	0.453
A0A0P0UXG7	Os01g0120800 protein (Fragment) OS=Oryza sativa subsp. japonica OX=39947 GN=Os01g0120800 PE=3 SV=1	0.408	0.497
Q84P97	Mitochondrial outer membrane protein porin 5 OS=Oryza sativa subsp. japonica OX=39947 GN=VDAC5 PE=2 SV=1	0.538	0.778
Q69WS1	Os07g0194000 protein OS=Oryza sativa subsp. japonica OX=39947 GN=spb1 PE=2 SV=1	0.353	0.532
Q67VR1	Os06g0483200 protein OS=Oryza sativa subsp. japonica OX=39947 GN=Os06g0483200 PE=4 SV=1	0.276	0.586
Q6H8D6	Putative coatomer subunit beta'-3 OS=Oryza sativa subsp. japonica OX=39947 GN=Os02g0209000 PE=3 SV=2	0.376	0.459
Q84UR8	Cold shock domain protein 2 OS=Oryza sativa subsp. japonica OX=39947 GN=CSP2 PE=2 SV=1	0.462	0.435
Q69UI2	40S ribosomal protein S13-1 OS=Oryza sativa subsp. japonica OX=39947 GN=Os08g0117200 PE=3 SV=2	0.364	0.488
Q6EUD7	Phosphoenolpyruvate carboxylase OS=Oryza sativa subsp. japonica OX=39947 GN=Os02g0244700 PE=2 SV=1	0.471	0.434
Q6I5Q5	Os05g0372200 protein OS=Oryza sativa subsp. japonica OX=39947 GN=Os05g0372200 PE=3 SV=1	0.407	0.291
P0C522	ATP synthase subunit alpha, mitochondrial OS=Oryza sativa subsp. japonica OX=39947 GN=ATPA PE=1 SV=1	0.497	0.569
Q6K4N0	Serine/arginine-rich splicing factor RSZ21 OS=Oryza sativa subsp. japonica OX=39947 GN=RSZP21 PE=2 SV=1	0.359	0.524
P0C2Z0	ATP synthase subunit b, chloroplastic OS=Oryza sativa subsp. japonica OX=39947 GN=atpF PE=3 SV=1	0.419	0.509
Q7FAT6	CCT-alpha OS=Oryza sativa subsp. japonica OX=39947 GN=Os04g0551800 PE=2 SV=1	0.364	0.417
Q8H811	Leucine Rich Repeat family protein, expressed OS=Oryza sativa subsp. japonica OX=39947 GN=LOC_Os03g12250 PE=2 SV=1	0.36	0.378
Q0JRB9	Os01g0109700 protein (Fragment) OS=Oryza sativa subsp. japonica OX=39947 GN=Os01g0109700 PE=4 SV=1	0.442	0.446
Q10N21	L-ascorbate peroxidase 1, cytosolic OS=Oryza sativa subsp. japonica OX=39947 GN=APX1 PE=1 SV=1	0.482	0.438
Q6H5Y1	Os02g0228300 protein OS=Oryza sativa subsp. japonica OX=39947 GN=Os02g0228300 PE=4 SV=1	0.639	0.36
P12331	Chlorophyll a-b binding protein 2, chloroplastic OS=Oryza sativa subsp. japonica OX=39947 GN=CAB2R PE=2 SV=2	0.557	0.614
P0C2Z6	ATP synthase subunit alpha, chloroplastic OS=Oryza sativa subsp. japonica OX=39947 GN=atpA PE=3 SV=1	0.471	0.52
Q10MS5	40S ribosomal protein S7 OS=Oryza sativa subsp. japonica OX=39947 GN=LOC_Os03g18570 PE=2 SV=1	0.45	0.401
Q7XSA6	Os02g0534800 protein OS=Oryza sativa subsp. japonica OX=39947 GN=Os02g0534800 PE=2 SV=2	0.378	0.553
Q0D8E4	Os07g0165000 protein (Fragment) OS=Oryza sativa subsp. japonica OX=39947 GN=Os07g0165000 PE=4 SV=1	0.411	0.45
Q7XYS3	Allene oxide synthase 2 OS=Oryza sativa subsp. japonica OX=39947 GN=CYP74A2 PE=2 SV=2	0.138	0.322
P0C358	Photosystem I P700 chlorophyll a apoprotein A2 OS=Oryza sativa subsp. japonica OX=39947 GN=psaB PE=3 SV=1	0.492	0.471
P0C512	Ribulose bisphosphate carboxylase large chain OS=Oryza sativa subsp. japonica OX=39947 GN=rbcL PE=1 SV=1	0.535	0.51
Q10PS3	HEAT repeat family protein, expressed OS=Oryza sativa subsp. japonica OX=39947 GN=LOC_Os03g12300 PE=2 SV=1	0.439	0.471
A0A0P0W9W2	Os04g0390000 protein OS=Oryza sativa subsp. japonica OX=39947 GN=Os04g0390000 PE=3 SV=1	0.482	0.549
P31924	Sucrose synthase 1 OS=Oryza sativa subsp. japonica OX=39947 GN=SUS1 PE=1 SV=1	0.214	0.241
Q2QVB4	Aspartyl aminopeptidase, putative, expressed OS=Oryza sativa subsp. japonica OX=39947 GN=LOC_Os12g13390 PE=3 SV=1	0.545	0.424
Q94LW4a)	Homeobox protein knotted-1-like 11 OS=Oryza sativa subsp. japonica OX=39947 GN=HOS59 PE=2 SV=2	0.464	0.247
Q5Z9N8	90 kDa heat shock protein OS=Oryza sativa subsp. japonica OX=39947 GN=Os06g0716700 PE=2 SV=1	0.394	0.461
Q10H93	Expressed protein OS=Oryza sativa subsp. japonica OX=39947 GN=LOC_Os03g40010 PE=4 SV=1	0.437	0.535
Q7XEQ3	40S ribosomal protein S17-4, putative, expressed OS=Oryza sativa subsp. japonica OX=39947 GN=LOC_Os10g27190 PE=3 SV=1	0.444	0.386
Q5KQD2	Os05g0548100 protein OS=Oryza sativa subsp. japonica OX=39947 GN=Os05g0548100 PE=2 SV=1	0.405	0.461
Q6K7Q7	Os02g0827300 protein OS=Oryza sativa subsp. japonica OX=39947 GN=Os02g0827300 PE=4 SV=1	0.421	0.623
Q0E4K1	Catalase isozyme A OS=Oryza sativa subsp. japonica OX=39947 GN=CATA PE=1 SV=1	0.563	0.557
Q6Z901	Os02g0109800 protein OS=Oryza sativa subsp. japonica OX=39947 GN=Os02g0109800 PE=2 SV=1	0.303	0.228
Q6ZLQ0	Os07g0150100 protein OS=Oryza sativa subsp. japonica OX=39947 GN=Os07g0150100 PE=3 SV=1	0.412	0.446
P30298	Sucrose synthase 2 OS=Oryza sativa subsp. japonica OX=39947 GN=SUS2 PE=1 SV=2	0.392	0.451
Q84TA1	Heat shock cognate 70 kDa protein 2, putative, expressed OS=Oryza sativa subsp. japonica OX=39947 GN=LOC_Os03g60620 PE=2 SV=1	0.59	0.503
P0C319	Cytochrome b6-f complex subunit 4 OS=Oryza sativa subsp. japonica OX=39947 GN=petD PE=3 SV=1	0.321	0.736
P49199	40S ribosomal protein S8 OS=Oryza sativa subsp. japonica OX=39947 GN=RPS8 PE=2 SV=2	0.479	0.424
Q10N79	Arginine biosynthesis bifunctional protein ArgJ, chloroplastic OS=Oryza sativa subsp. japonica OX=39947 GN=Os03g0279400 PE=2 SV=1	0.418	0.527
Q84ZP1	30S ribosomal protein S8, chloroplastic OS=Oryza sativa subsp. japonica OX=39947 GN=Os07g0208000 PE=2 SV=1	0.719	0.471
Q84M34	Cytochrome b-c1 complex subunit 7 OS=Oryza sativa subsp. japonica OX=39947 GN=LOC_Os03g59220 PE=2 SV=1	0.464	0.428
P0C364	Photosystem II CP47 reaction center protein OS=Oryza sativa subsp. japonica OX=39947 GN=psbB PE=3 SV=1	0.626	0.465
Q5JKH1	Os01g0924900 protein OS=Oryza sativa subsp. japonica OX=39947 GN=Os01g0924900 PE=2 SV=1	0.465	0.469
Q2QXL3	ACT domain-containing protein, putative, expressed OS=Oryza sativa subsp. japonica OX=39947 GN=LOC_Os12g05650 PE=2 SV=1	0.308	0.584
Q5JNL6	Mitochondrial processing peptidase OS=Oryza sativa subsp. japonica OX=39947 GN=Os01g0739000 PE=2 SV=1	0.456	0.417
P28752	Tubulin alpha-1 chain OS=Oryza sativa subsp. japonica OX=39947 GN=TUBA1 PE=1 SV=1	0.33	0.305
Q8H5T7	Purple acid phosphatase OS=Oryza sativa subsp. japonica OX=39947 GN=Os07g0111600 PE=2 SV=1	0.538	0.521
Q7XPY2	Plasma membrane ATPase OS=Oryza sativa subsp. japonica OX=39947 GN=Os04g0656100 PE=2 SV=1	0.468	0.479
B9FK36	Acetyl-CoA carboxylase 2 OS=Oryza sativa subsp. japonica OX=39947 GN=ACC2 PE=3 SV=2	0.527	0.457
Q6ZKF1	Os08g0178100 protein OS=Oryza sativa subsp. japonica OX=39947 GN=Os08g0178100 PE=2 SV=1	0.394	0.412
Q6H4V4	Os02g0167700 protein OS=Oryza sativa subsp. japonica OX=39947 GN=Os02g0167700 PE=2 SV=1	0.391	0.395
P0C494	30S ribosomal protein S8, chloroplastic OS=Oryza sativa subsp. japonica OX=39947 GN=rps8 PE=3 SV=1	0.633	0.528
Q10DV7	Actin-1 OS=Oryza sativa subsp. japonica OX=39947 GN=ACT1 PE=2 SV=1	0.465	0.466
A0A0P0WT28	Os06g0176900 protein OS=Oryza sativa subsp. japonica OX=39947 GN=Os06g0176900 PE=3 SV=1	0.478	0.484
Q8HCQ9	Mitochondrial protein YMF19 OS=Oryza sativa subsp. japonica OX=39947 GN=orfB PE=3 SV=2	0.516	0.576
Q7XMP6	D-3-phosphoglycerate dehydrogenase OS=Oryza sativa subsp. japonica OX=39947 GN=Os04g0650800 PE=2 SV=1	0.478	0.425
P40393	Ras-related protein RIC2 OS=Oryza sativa subsp. japonica OX=39947 GN=RIC2 PE=2 SV=2	0.471	0.458
Q6Z8F4	Phosphoribulokinase OS=Oryza sativa subsp. japonica OX=39947 GN=Os02g0698000 PE=2 SV=1	0.615	0.477
P49210	60S ribosomal protein L9 OS=Oryza sativa subsp. japonica OX=39947 GN=RPL9 PE=2 SV=3	0.708	0.507
Q8SAY0	50S ribosomal protein L18, chloroplastic OS=Oryza sativa subsp. japonica OX=39947 GN=RPL18 PE=2 SV=1	0.452	0.505
Q10NP2	Calcium-binding EF hand family protein, putative, expressed OS=Oryza sativa subsp. japonica OX=39947 GN=LOC_Os03g15740 PE=4 SV=1	0.51	0.517
Q6ZLK0	Dolichyl-diphosphooligosaccharide--protein glycosyltransferase 48 kDa subunit OS=Oryza sativa subsp. japonica OX=39947 GN=OST48 PE=2 SV=1	0.449	0.369
Q0IU89	Os11g0175900 protein (Fragment) OS=Oryza sativa subsp. japonica OX=39947 GN=Os11g0175900 PE=4 SV=1	0.51	0.529
A0A0P0Y9Y8	Os12g0430000 protein (Fragment) OS=Oryza sativa subsp. japonica OX=39947 GN=Os12g0430000 PE=3 SV=1	0.356	0.33
Q69QY7	Os02g0799300 protein OS=Oryza sativa subsp. japonica OX=39947 GN=Os02g0799300 PE=2 SV=1	0.315	0.526
Q6ZFT9	Pyrophosphate--fructose 6-phosphate 1-phosphotransferase subunit alpha OS=Oryza sativa subsp. japonica OX=39947 GN=PFP-ALPHA PE=2 SV=1	0.332	0.64
Q5QLH2	Os01g0527400 protein OS=Oryza sativa subsp. japonica OX=39947 GN=Os01g0527400 PE=2 SV=1	0.409	0.397
Q76FS2	Tubulin beta-8 chain OS=Oryza sativa subsp. japonica OX=39947 GN=TUBB8 PE=2 SV=1	0.684	0.326
Q75GI3	Tubulin alpha chain OS=Oryza sativa subsp. japonica OX=39947 GN=TubA PE=2 SV=1	0.286	0.196
Q6Z0I4	Enoyl-[acyl-carrier-protein] reductase [NADH] 1, chloroplastic OS=Oryza sativa subsp. japonica OX=39947 GN=Os08g0327400 PE=2 SV=1	0.697	0.324
A0A0P0VYL2	Os03g0367101 protein (Fragment) OS=Oryza sativa subsp. japonica OX=39947 GN=Os03g0367101 PE=3 SV=1	0.297	0.356
Q338I8	Phenylalanine--tRNA ligase OS=Oryza sativa subsp. japonica OX=39947 GN=LOC_Os10g26130 PE=2 SV=1	0.424	0.326
P0C389	Cytochrome f OS=Oryza sativa subsp. japonica OX=39947 GN=petA PE=3 SV=1	0.553	0.407
Q10MP7	Os03g0300400 protein OS=Oryza sativa subsp. japonica OX=39947 GN=LOC_Os03g18850 PE=2 SV=1	0.654	0.348
Q0J9Q1	Os04g0636900 protein OS=Oryza sativa subsp. japonica OX=39947 GN=Os04g0636900 PE=2 SV=1	0.66	0.348
A0A0P0XLG1	Phosphoenolpyruvate carboxylase OS=Oryza sativa subsp. japonica OX=39947 GN=Os09g0315700 PE=3 SV=1	0.553	0.417
Q6H627	Aldehyde dehydrogenase OS=Oryza sativa subsp. japonica OX=39947 GN=Os02g0646500 PE=2 SV=1	0.317	0.318
Q8W0E6	Chlorophyll a-b binding protein, chloroplastic OS=Oryza sativa subsp. japonica OX=39947 GN=Os01g0720500 PE=2 SV=1	0.348	0.696
Q6ETC4	Os02g0448400 protein OS=Oryza sativa subsp. japonica OX=39947 GN=Os02g0448400 PE=3 SV=1	0.449	0.355
Q5Z7N3	HMG protein OS=Oryza sativa subsp. japonica OX=39947 GN=Os06g0728000 PE=2 SV=1	0.3	0.473
Q10Q53	Methionyl-tRNA synthetase OS=Oryza sativa subsp. japonica OX=39947 GN=LOC_Os03g11120 PE=2 SV=1	0.509	0.412
Q10AZ4	Actin-3 OS=Oryza sativa subsp. japonica OX=39947 GN=ACT3 PE=2 SV=1	0.678	0.192
P0C340	NAD(P)H-quinone oxidoreductase subunit J, chloroplastic OS=Oryza sativa subsp. japonica OX=39947 GN=ndhJ PE=3 SV=1	0.43	0.185
Q0JE23	Os04g0340300 protein OS=Oryza sativa subsp. japonica OX=39947 GN=Os04g0340300 PE=2 SV=1	0.314	0.271
Q7XXR3	GDSL-like Lipase/Acylhydrolase family protein, expressed OS=Oryza sativa subsp. japonica OX=39947 GN=LOC_Os11g48070 PE=2 SV=1	0.129	0.285
B9EZV6	Os02g0464400 protein OS=Oryza sativa subsp. japonica OX=39947 GN=Os02g0464400 PE=4 SV=1	0.192	0.285
A0A0P0W9C3a)	Os04g0348300 protein OS=Oryza sativa subsp. japonica OX=39947 GN=Os04g0348300 PE=3 SV=1	0.854	0.659
a) Transcription factors (TFs).

## Sheet: Table S5
Table S5. The GO analysis of N-terminal peptides regulated by resis and NAA15-RNAi
	Term id	Term name	adjusted p value
BP	GO:0006412	translation	3.4e-22
	GO:0015979	photosynthesis	1.5e-18
	GO:0022613	ribonucleoprotein complex biogenesis	5e-16
	GO:0042254	ribosome biogenesis	6.7e-15
	GO:0006091	generation of precursor metabolites and energy	2.7e-14
	GO:0034641	cellular nitrogen compound metabolic process	3.8e-13
	GO:0006364	rRNA processing	7.2e-10
	GO:0019538	protein metabolic process	8e-09
	GO:0022615	ribonucleoprotein complex assembly	1.7e-08
	GO:0006396	RNA processing	2.2e-07
	GO:0015980	energy derivation by oxidation of organic compounds	3.8e-07
	GO:0044271	cellular nitrogen compound biosynthetic process	4.1e-07
	GO:0009060	aerobic respiration	4.5e-07
	GO:0034645	cellular macromolecule biosynthetic process	6.5e-07
	GO:0009059	macromolecule biosynthetic process	6.8e-07
	GO:0034470	ncRNA processing	8.7e-07
	GO:0009260	ribonucleotide biosynthetic process	1.8e-06
	GO:0009259	ribonucleotide metabolic process	1.8e-06
	GO:0006119	oxidative phosphorylation	2.2e-06
	GO:0045333	cellular respiration	2.5e-06
	GO:0006084	acetyl-CoA metabolic process	2.7e-06
	GO:0006099	tricarboxylic acid cycle	2.7e-06
	GO:0009109	coenzyme catabolic process	2.7e-06
	GO:0046356	acetyl-CoA catabolic process	2.7e-06
	GO:0015985	energy coupled proton transport, down electrochemical gradient	4.2e-06
	GO:0015986	ATP synthesis coupled proton transport	4.2e-06
	GO:0009199	ribonucleoside triphosphate metabolic process	5.3e-06
	GO:0009206	purine ribonucleoside triphosphate biosynthetic process	5.3e-06
	GO:0009205	purine ribonucleoside triphosphate metabolic process	5.3e-06
	GO:0009201	ribonucleoside triphosphate biosynthetic process	5.3e-06
	GO:0009142	nucleoside triphosphate biosynthetic process	5.3e-06
	GO:0009144	purine nucleoside triphosphate metabolic process	5.3e-06
	GO:0009145	purine nucleoside triphosphate biosynthetic process	5.3e-06
	GO:0034220	ion transmembrane transport	4.8e-06
	GO:0009141	nucleoside triphosphate metabolic process	5.6e-06
	GO:0009165	nucleotide biosynthetic process	6.7e-06
	GO:0051187	cofactor catabolic process	8e-06
	GO:0046483	heterocycle metabolic process	8.4e-06
	GO:0009309	amine biosynthetic process	8.3e-06
	GO:0015992	proton transport	1.1e-05
	GO:0006818	hydrogen transport	1.1e-05
	GO:0009150	purine ribonucleotide metabolic process	1.2e-05
	GO:0009152	purine ribonucleotide biosynthetic process	1.2e-05
	GO:0006164	purine nucleotide biosynthetic process	1.6e-05
	GO:0006886	intracellular protein transport	1.8e-05
	GO:0006163	purine nucleotide metabolic process	1.9e-05
	GO:0070727	cellular macromolecule localization	2.3e-05
	GO:0006807	nitrogen compound metabolic process	2.4e-05
	GO:0034613	cellular protein localization	2.3e-05
	GO:0008652	cellular amino acid biosynthetic process	2.7e-05
	GO:0044248	cellular catabolic process	3.1e-05
	GO:0046034	ATP metabolic process	3.6e-05
	GO:0006754	ATP biosynthetic process	3.6e-05
	GO:0009117	nucleotide metabolic process	4.3e-05
	GO:0006753	nucleoside phosphate metabolic process	4.3e-05
	GO:0034621	cellular macromolecular complex subunit organization	4.7e-05
	GO:0006631	fatty acid metabolic process	5.5e-05
	GO:0043933	macromolecular complex subunit organization	5.9e-05
	GO:0046907	intracellular transport	6.4e-05
	GO:0015672	monovalent inorganic cation transport	7.3e-05
	GO:0051649	establishment of localization in cell	8.2e-05
	GO:0033036	macromolecule localization	8.7e-05
	GO:0055086	nucleobase, nucleoside and nucleotide metabolic process	9.4e-05
	GO:0006996	organelle organization	0.0001
	GO:0051641	cellular localization	0.00012
	GO:0034622	cellular macromolecular complex assembly	0.00018
	GO:0032787	monocarboxylic acid metabolic process	0.00021
	GO:0065003	macromolecular complex assembly	0.00022
	GO:0006633	fatty acid biosynthetic process	0.00022
	GO:0007017	microtubule-based process	0.00024
	GO:0022607	cellular component assembly	0.00028
	GO:0043170	macromolecule metabolic process	0.00029
	GO:0044260	cellular macromolecule metabolic process	0.00032
	GO:0051186	cofactor metabolic process	0.0004
	GO:0045184	establishment of protein localization	0.00099
	GO:0015031	protein transport	0.00099
	GO:0008104	protein localization	0.0014
	GO:0016043	cellular component organization	0.0015
	GO:0016070	RNA metabolic process	0.0016
	GO:0008610	lipid biosynthetic process	0.0018
	GO:0055085	transmembrane transport	0.002
	GO:0006732	coenzyme metabolic process	0.0026
	GO:0006810	transport	0.0038
	GO:0044255	cellular lipid metabolic process	0.0039
	GO:0051234	establishment of localization	0.004
	GO:0051179	localization	0.0049
	GO:0016192	vesicle-mediated transport	0.0051
	GO:0033554	cellular response to stress	0.0059
	GO:0006629	lipid metabolic process	0.0068
	GO:0006812	cation transport	0.017
	GO:0006725	cellular aromatic compound metabolic process	0.018
	GO:0051716	cellular response to stimulus	0.023
	GO:0009056	catabolic process	0.032
	GO:0006139	nucleobase, nucleoside, nucleotide and nucleic acid metabolic process	0.037
	GO:0044262	cellular carbohydrate metabolic process	0.037
	GO:0006066	alcohol metabolic process	0.041
	GO:0006811	ion transport	0.042
MF	GO:0005198	structural molecule activity	5.3e-35
	GO:0003735	structural constituent of ribosome	4e-28
	GO:0019843	rRNA binding	6.8e-13
	GO:0000166	nucleotide binding	9.5e-13
	GO:0005488	binding	3e-12
	GO:0003924	GTPase activity	5.2e-10
	GO:0032555	purine ribonucleotide binding	6.1e-09
	GO:0032553	ribonucleotide binding	6.1e-09
	GO:0005200	structural constituent of cytoskeleton	1e-08
	GO:0017076	purine nucleotide binding	1.2e-08
	GO:0016831	carboxy-lyase activity	2.1e-08
	GO:0016830	carbon-carbon lyase activity	3.2e-08
	GO:0046933	hydrogen ion transporting ATP synthase activity, rotational mechanism	6.4e-08
	GO:0016829	lyase activity	3e-07
	GO:0005525	GTP binding	6.3e-07
	GO:0032561	guanyl ribonucleotide binding	6.3e-07
	GO:0019001	guanyl nucleotide binding	7.8e-07
	GO:0003723	RNA binding	2.4e-06
	GO:0015078	hydrogen ion transmembrane transporter activity	4.6e-06
	GO:0046872	metal ion binding	4.5e-06
	GO:0015077	monovalent inorganic cation transmembrane transporter activity	1.3e-05
	GO:0016817	hydrolase activity, acting on acid anhydrides	1.8e-05
	GO:0000287	magnesium ion binding	2e-05
	GO:0005524	ATP binding	2.4e-05
	GO:0032559	adenyl ribonucleotide binding	2.4e-05
	GO:0043169	cation binding	2.6e-05
	GO:0043167	ion binding	2.6e-05
	GO:0048037	cofactor binding	3e-05
	GO:0030554	adenyl nucleotide binding	3.5e-05
	GO:0001883	purine nucleoside binding	3.5e-05
	GO:0017111	nucleoside-triphosphatase activity	3.3e-05
	GO:0001882	nucleoside binding	3.8e-05
	GO:0016491	oxidoreductase activity	4.4e-05
	GO:0016462	pyrophosphatase activity	4.7e-05
	GO:0016818	hydrolase activity, acting on acid anhydrides, in phosphorus-containing anhydrides	5.6e-05
	GO:0003824	catalytic activity	9.8e-05
	GO:0031406	carboxylic acid binding	9.9e-05
	GO:0016616	oxidoreductase activity, acting on the CH-OH group of donors, NAD or NADP as acceptor	0.00014
	GO:0051287	NAD or NADH binding	0.00015
	GO:0022890	inorganic cation transmembrane transporter activity	0.00019
	GO:0016820	hydrolase activity, acting on acid anhydrides, catalyzing transmembrane movement of substances	0.00021
	GO:0050662	coenzyme binding	0.00031
	GO:0016614	oxidoreductase activity, acting on CH-OH group of donors	0.00036
	GO:0046906	tetrapyrrole binding	0.00039
	GO:0042625	ATPase activity, coupled to transmembrane movement of ions	0.00072
	GO:0015075	ion transmembrane transporter activity	0.00093
	GO:0042626	ATPase activity, coupled to transmembrane movement of substances	0.0011
	GO:0043492	ATPase activity, coupled to movement of substances	0.0011
	GO:0008324	cation transmembrane transporter activity	0.0015
	GO:0015405	P-P-bond-hydrolysis-driven transmembrane transporter activity	0.0029
	GO:0015399	primary active transmembrane transporter activity	0.0029
	GO:0022857	transmembrane transporter activity	0.0045
	GO:0022892	substrate-specific transporter activity	0.005
	GO:0022891	substrate-specific transmembrane transporter activity	0.006
	GO:0042623	ATPase activity, coupled	0.0067
	GO:0008135	translation factor activity, nucleic acid binding	0.0074
	GO:0019842	vitamin binding	0.009
	GO:0016887	ATPase activity	0.022
CC	GO:0032991	macromolecular complex	1.2e-39
	GO:0044446	intracellular organelle part	1.2e-38
	GO:0044422	organelle part	1.2e-38
	GO:0009507	chloroplast	4.2e-37
	GO:0044445	cytosolic part	9.7e-32
	GO:0033279	ribosomal subunit	2.1e-31
	GO:0005829	cytosol	3.2e-30
	GO:0043228	non-membrane-bounded organelle	2e-27
	GO:0043232	intracellular non-membrane-bounded organelle	2e-27
	GO:0005840	ribosome	8.7e-27
	GO:0030529	ribonucleoprotein complex	2.5e-26
	GO:0015935	small ribosomal subunit	6.8e-21
	GO:0044425	membrane part	1.5e-19
	GO:0034357	photosynthetic membrane	6.3e-19
	GO:0055035	plastid thylakoid membrane	8.7e-19
	GO:0009535	chloroplast thylakoid membrane	8.7e-19
	GO:0044436	thylakoid part	1e-18
	GO:0031090	organelle membrane	1.5e-18
	GO:0031976	plastid thylakoid	1.8e-18
	GO:0009534	chloroplast thylakoid	1.8e-18
	GO:0009579	thylakoid	2.2e-18
	GO:0031984	organelle subcompartment	4.9e-18
	GO:0042651	thylakoid membrane	1.3e-17
	GO:0044434	chloroplast part	1.3e-16
	GO:0043234	protein complex	2.4e-16
	GO:0044435	plastid part	2.4e-16
	GO:0016021	integral to membrane	5.8e-13
	GO:0031224	intrinsic to membrane	9.6e-13
	GO:0009521	photosystem	5.1e-12
	GO:0015934	large ribosomal subunit	5.8e-12
	GO:0009522	photosystem I	7e-09
	GO:0009523	photosystem II	1e-07
	GO:0045259	proton-transporting ATP synthase complex	1.3e-07
	GO:0045261	proton-transporting ATP synthase complex, catalytic core F(1)	2.7e-07
	GO:0005856	cytoskeleton	5.3e-07
	GO:0005874	microtubule	2.9e-06
	GO:0033178	proton-transporting two-sector ATPase complex, catalytic domain	4e-06
	GO:0016469	proton-transporting two-sector ATPase complex	6e-06
	GO:0016020	membrane	6e-06
	GO:0031967	organelle envelope	9.7e-05
	GO:0031975	envelope	0.00012
	GO:0015630	microtubule cytoskeleton	0.00053
	GO:0012505	endomembrane system	0.00068
	GO:0005783	endoplasmic reticulum	0.0014
	GO:0044430	cytoskeletal part	0.0016
	GO:0044429	mitochondrial part	0.0029
	GO:0031966	mitochondrial membrane	0.0063
	GO:0005740	mitochondrial envelope	0.0085

## Sheet: Table S6
Table S6. DEGs targeted by both RESIS and NAA15
Gene ID	Description	N-terminal TF-motif in the intersection of resis and NAA15-RNAi DEG-promoter	Defense-related genes
Os01g0102000	Non-specific phospholipase C, Mesocotyl development
Os01g0110200	Conserved hypothetical protein.
Os01g0114900	Similar to LRK14.		P
Os01g0117500	Similar to Receptor kinase LRK10.		P
Os01g0127600	Similar to Bowman-Birk type proteinase inhibitor D-II precursor (IV).	MYB, C2H2, bZIP, bHLH
Os01g0133600	Hypothetical conserved gene.
Os01g0139900	Conserved hypothetical protein.
Os01g0144300	Conserved hypothetical protein.	MYB, C2H2	P
Os01g0145000	Hypothetical conserved gene.	GEBP
Os01g0164650	Non-protein coding transcript.
Os01g0170051	Hypothetical protein.
Os01g0172900	Glycoside hydrolase, family 28 domain containing protein.	GEBP
Os01g0187200	Primary microRNA of OsmiR156b and OsmiR156c; Target genes: SPL (Squamosa Promoter binding protein Like) gene family
Os01g0191800	Similar to Aurora kinase.	TALE	P
Os01g0192401	Hypothetical gene.
Os01g0192500	Similar to H0525G02.3 protein.
Os01g0200150	Hypothetical gene.
Os01g0203900	Hypothetical protein.
Os01g0209901	Hypothetical protein.
Os01g0219500	Non-specific lipid transfer protein, Regulation of grain weight and seed germination	bHLH
Os01g0223900	S-Domain receptor like kinase-47, Response to B. glumae	GEBP, C2H2, bHLH	P
Os01g0232100	Similar to Tonoplast membrane integral protein ZmTIP4-3.
Os01g0235632	Hypothetical protein.
Os01g0254850	Hypothetical conserved gene.	GEBP
Os01g0270700	Phosphatidylinositol 3-/4-kinase, catalytic domain containing protein.
Os01g0311700	Pectin methylesterase inhibitor 3
Os01g0323100	Similar to Pto kinase interactor 1.		P
Os01g0326100	Similar to Peroxidase component PR-2 and/or 4 (Fragment).	C2H2
Os01g0330650	Hypothetical gene.
Os01g0338150	Hypothetical gene.
Os01g0339851	Conserved hypothetical protein.
Os01g0356951	Putative long noncoding RNA, Regulation of panicle architecture	GEBP, TALE
Os01g0369500	C2 calcium-dependent membrane targeting domain containing protein.	GEBP, TALE, C2H2, bZIP	P
Os01g0372500	Anthocyanidin synthase	TALE
Os01g0376600	Hypothetical conserved gene.	MYB
Os01g0525500	Non-protein coding transcript.
Os01g0574451	Hypothetical protein.	GEBP
Os01g0584032	Similar to skin secretory protein xP2.
Os01g0621400	Hypothetical protein.
Os01g0646300	GRAS protein lacking the DELLA domain, Repressor of gibberellin signaling	C2H2, bZIP	P
Os01g0647200	Iron deficiency-inducible peptide, IMA/FEP peptide, Regulation of a major pathway of iron uptake and translocation, Iron deficiency response	GEBP
Os01g0651350	Hypothetical protein.
Os01g0654400	Similar to Salt tolerant correlative protein.	GEBP
Os01g0654450	Hypothetical gene.
Os01g0658800	Hypothetical protein.	GEBP
Os01g0660800	3'-5' exonuclease domain containing protein.	bHLH
Os01g0667550	Hypothetical gene.
Os01g0675000	Guanine nucleotide exchange factor for Rho-type GTPase of plant (ROP/Rac), Pollen germination, Pollen tube growth
Os01g0675933	Conserved hypothetical protein.	TALE
Os01g0692000	Similar to Glutathione S-transferase GSTU6.	GEBP
Os01g0692400	Conserved hypothetical protein.
Os01g0701400	Cytochrome P450 family member, Homolog of Arabidopsis MORE AXILLARY GROWTH 1 (MAX1), Strigolactone biosynthesis
Os01g0709750	Hypothetical gene.	TALE
Os01g0713800	Similar to RNA binding.
Os01g0715600	Similar to auxin efflux carrier component.
Os01g0728250	Conserved hypothetical protein.
Os01g0756501	Non-protein coding transcript.
Os01g0760300	Guanine nucleotide exchange factor for Rho-type GTPase of plant (ROP/Rac), Pollen germination, Pollen tube growth	GEBP
Os01g0784450	Hypothetical protein.
Os01g0786601	Hypothetical gene.
Os01g0788451	Hypothetical protein.
Os01g0802900	Hypothetical protein.
Os01g0822501	Conserved hypothetical protein.
Os01g0828400	Hypothetical protein.	GEBP
Os01g0840900	Conserved hypothetical protein.
Os01g0845950	Conserved hypothetical protein.	GEBP
Os01g0848475	Hypothetical protein.
Os01g0849050	Non-protein coding transcript.
Os01g0852650	FAR1 DNA binding domain domain containing protein.	GEBP
Os01g0857250	Conserved hypothetical protein.	GEBP
Os01g0872533	Hypothetical protein.	GEBP
Os01g0877400	Similar to Avr9 elicitor response-like protein.
Os01g0909150	Conserved hypothetical protein.
Os01g0909600	Integrase, catalytic core domain containing protein.
Os01g0911700	B3 domain-containing transcriptional activator, Control of seed dormancy	MYB	P
Os01g0916950	Hypothetical gene.
Os01g0924933	Transferase family protein.
Os01g0935200	Nuclear factor Y (NF-Y) transcription factor B6, CCAAT box binding factor, Heme-associated protein 3G	GEBP
Os01g0944800	Similar to Beta-1,3-glucanase.
Os01g0958200	Curculin-like (mannose-binding) lectin domain containing protein.		P
Os01g0962650	Hypothetical gene.	GEBP
Os01g0971550	Non-protein coding transcript.
Os02g0108000	Hypothetical protein.
Os02g0110300	Conserved hypothetical protein.
Os02g0116300	Similar to Yellow stripe-like transporter 17.
Os02g0121700	Terpenoid synthase domain containing protein.		P
Os02g0125566	Hypothetical protein.
Os02g0126300	MAP65/ASE1 family protein.
Os02g0127500	Similar to Tpc70 protein.
Os02g0133200	Phosphatidylinositol transfer protein, Class III SEC14 protein
Os02g0150200	Conserved hypothetical protein.
Os02g0169700	Glycine cleavage H-protein family protein.
Os02g0177633	Hypothetical protein.	GEBP, TALE
Os02g0179450	Non-protein coding transcript.	GEBP
Os02g0193933	Similar to predicted protein.	GEBP
Os02g0194400	Similar to Receptor-like kinase (Fragment).		P
Os02g0197950	Hypothetical protein.
Os02g0205700	Hypothetical protein.
Os02g0221100	Helix-loop-helix DNA-binding domain containing protein.
Os02g0252400	Dof zinc finger transcriptional activator, Dof zinc finger transcription factor, Grain filling, GA response in aleurone cell
Os02g0315200	Pentatricopeptide repeat domain containing protein.	GEBP, MYB, C2H2
Os02g0318400	Conserved hypothetical protein.	GEBP
Os02g0325600	Nitrate-inducible and autorepressible transcriptional repressor, Nitrogen response
Os02g0445600	Similar to Auxin-induced SAUR-like protein
Os02g0465600	Kelch-type beta propeller domain containing protein.
Os02g0478900	Similar to Splicing factor 3B subunit 1.
Os02g0492000	Ankyrin
Os02g0492500	Domain of unknown function DUF1618 domain containing protein.	GEBP
Os02g0504850	Hypothetical protein.
Os02g0514326	Hypothetical protein.
Os02g0525501	Hypothetical gene.
Os02g0527800	Hypothetical gene.
Os02g0537100	Pectin methylesterase inhibitor 9
Os02g0552150	Hypothetical protein.
Os02g0553400	Non-protein coding transcript.	GEBP
Os02g0562350	Non-protein coding transcript.
Os02g0574600	Similar to H0523F07.2 protein.
Os02g0577300	Similar to predicted protein.
Os02g0579600	MADS-box transcription factor, Regulation of root development, Modulation of salt tolerance
Os02g0591800	Brix domain containing protein.	C2H2
Os02g0629000	Protein of unknown function DUF584 family protein.	GEBP
Os02g0637200	Conserved hypothetical protein.
Os02g0661050	Hypothetical gene.
Os02g0666000	Conserved hypothetical protein.
Os02g0689000	Pectin methylesterase inhibitor 11	GEBP
Os02g0699500	Conserved hypothetical protein.
Os02g0703700	Hypothetical protein.
Os02g0713250	Hypothetical conserved gene.
Os02g0740900	WD-40 repeat containing protein.
Os02g0742700	Conserved hypothetical protein.
Os02g0744666	Hypothetical protein.	GEBP
Os02g0764700	APETALA2/Ethylene Responsive Factor 103, Positive response to drought tolerance	C2H2	P
Os02g0778600	Similar to CEL5=CELLULASE 5
Os02g0808350	Hypothetical protein.
Os02g0809900	Quinoprotein amine dehydrogenase, beta chain-like domain containing protein.
Os02g0825675	DNA/RNA helicase, DEAD/DEAH box type, N-terminal domain containing protein.
Os02g0830200	A-type response regulator, Cytokinin signaling	C2H2, bZIP	P
Os03g0105500	Conserved hypothetical protein.	GEBP
Os03g0106500	Beta-expansin precursor (Beta-expansin 1).
Os03g0106550	Conserved hypothetical protein.
Os03g0106900	Beta-expansin precursor (Beta-expansin 1).
Os03g0115000	Cupredoxin domain containing protein.	GEBP
Os03g0115700	Short-chain dehydrogenase/reductase SDR family protein.	TALE
Os03g0115800	Conserved hypothetical protein.
Os03g0116366	Hypothetical gene.	GEBP
Os03g0126850	Conserved hypothetical protein.	GEBP
Os03g0142500	Zinc finger, RING/FYVE/PHD-type domain containing protein.
Os03g0143900	Plant disease resistance response protein family protein.	C2H2	P
Os03g0146800	Non-protein coding transcript.
Os03g0148400	Protein of unknown function DUF740 family protein.	GEBP
Os03g0153900	Aromatic-ring hydroxylase family protein.
Os03g0158800	Similar to P69C protein.
Os03g0162200	Similar to Histone H2A.	TALE
Os03g0168000	Major facilitator superfamily, general substrate transporter domain containing protein.
Os03g0168300	Protein of unknown function DUF1997 domain containing protein.
Os03g0172200	Mo25-like domain containing protein.	GEBP	P
Os03g0176100	Similar to predicted protein.	GEBP
Os03g0196500	Cyclin-like F-box domain containing protein.	MYB, C2H2, bZIP	P
Os03g0220200	Hypothetical protein.	GEBP
Os03g0243900	Similar to Thaumatin-like protein.		P
Os03g0259001	Hypothetical gene.	GEBP
Os03g0260432	Similar to CLE family OsCLE302 protein.
Os03g0268450	Conserved hypothetical protein.
Os03g0278366	Hypothetical conserved gene.
Os03g0279816	Conserved hypothetical protein.
Os03g0285133	Hypothetical conserved gene.	GEBP
Os03g0288900	Hypothetical protein.
Os03g0289850	Hypothetical gene.
Os03g0299700	Conserved hypothetical protein.
Os03g0300500	Similar to Pectin methylesterase 6	GEBP
Os03g0314750	Trans-acting small interfering RNA precursor, Target of miR390, Regulation of ARF (auxin response factor) gene
Os03g0315000	Non-protein coding transcript.
Os03g0326350	Hypothetical gene.
Os03g0337000	Conserved hypothetical protein.
Os03g0347900	Terpenoid synthase domain containing protein.
Os03g0370500	Similar to H/ACA ribonucleoprotein complex subunit 4	MYB, C2H2
Os03g0374901	Hypothetical protein.	GEBP
Os03g0388800	Triacylglycerol lipase, Alpha/beta-hydrolase superfamily protein, Modulation of grain size and quality
Os03g0410900	Like-Sm ribonucleoprotein, core family protein.
Os03g0416300	COBRA-like protein
Os03g0424300	Homeodomain-like domain containing protein.
Os03g0431600	Hypothetical conserved gene.
Os03g0581400	Similar to anther-specific proline-rich protein APG.
Os03g0585600	Conserved hypothetical protein.	GEBP
Os03g0613100	Conserved hypothetical protein.
Os03g0624300	Conserved hypothetical protein.	TALE
Os03g0654900	Conserved hypothetical protein.	GEBP, TALE
Os03g0676400	VQ domain containing protein.	bHLH
Os03g0688600	Ribosome-inactivating protein domain containing protein.		P
Os03g0699750	Non-protein coding transcript.	GEBP
Os03g0702900	Conserved hypothetical protein.
Os03g0743800	Similar to predicted protein.
Os03g0784850	Similar to 40S ribosomal protein S12.
Os03g0787400	Non-protein coding transcript.
Os03g0787500	Hypothetical conserved gene.
Os03g0796502	Non-protein coding transcript.	TALE
Os03g0798600	Similar to 40S ribosomal protein S15
Os03g0808950	Hypothetical protein.
Os03g0826300	Similar to predicted protein.
Os03g0845300	Hypothetical conserved gene.	GEBP
Os03g0858600	Protein of unknown function DUF668 family protein.
Os04g0120300	Similar to OSIGBa0115D20.4 protein.
Os04g0130433	UDP-glucuronosyl/UDP-glucosyltransferase domain containing protein.	GEBP
Os04g0208450	Hypothetical gene.
Os04g0223600	Hypothetical gene.
Os04g0228400	Expansin precursor
Os04g0280251	Hypothetical protein.
Os04g0308500	Similar to H0211A12.12 protein.
Os04g0310100	Similar to H0211A12.12 protein.
Os04g0321500	Mitochondrial ribosomal protein L27, Loss-of function allele caused by failure of expression (Taichung 65), Essential for the later stage of pollen development, Hybrid incompatibility, Hybrid pollen sterility
Os04g0334700	Peptidase aspartic, catalytic domain containing protein.	TALE
Os04g0334951	Similar to OSIGBa0137O04.7 protein.	TALE
Os04g0376200	Conserved hypothetical protein.
Os04g0387000	Hypothetical conserved gene.	TALE
Os04g0395651	Hypothetical protein.	TALE
Os04g0397800	Conserved hypothetical protein.
Os04g0401000	Proline-rich protein, Blast resistance	MYB	P
Os04g0412800	Thioredoxin fold domain containing protein.	GEBP	P
Os04g0413301	Hypothetical protein.	GEBP
Os04g0420166	Hypothetical protein.
Os04g0430950	Hypothetical protein.	GEBP
Os04g0438651	Non-protein coding transcript.
Os04g0439600	Regulator of chromosome condensation/beta-lactamase-inhibitor protein II domain containing protein.		P
Os04g0444400	Similar to barley mlo defense gene homolog3.		P
Os04g0465100	Haem peroxidase, plant/fungal/bacterial family protein.	GEBP, C2H2	P
Os04g0479000	Similar to OSIGBa0116M22.9 protein.	GEBP	P
Os04g0480801	Hypothetical gene.	GEBP
Os04g0482950	Hypothetical gene.
Os04g0484850	Hypothetical protein.
Os04g0513200	Hypothetical protein.
Os04g0517000	Similar to OSIGBa0145M07.3 protein.	GEBP, bHLH
Os04g0556400	Similar to UDP-glycosyltransferase UGT93B9.
Os04g0559100	Similar to Pollen-specific kinase partner protein.
Os04g0586400	Hypothetical gene.
Os04g0587451	Non-protein coding transcript.
Os04g0594100	MYB transcription factor, Regulation of cellulose biosynthesis during secondary cell wall formation, Negative regulation of root development, Drought resistance
Os04g0598200	Similar to 60S ribosomal protein L12.
Os04g0620600	Similar to NOI protein.	GEBP
Os04g0624800	Aldo/keto reductase domain containing protein.
Os04g0630551	Hypothetical gene.
Os04g0639000	Conserved hypothetical protein.
Os04g0641350	Hypothetical protein.
Os04g0648775	Hypothetical protein.
Os04g0674025	Similar to H0403D02.10 protein.
Os04g0677000	Protein of unknown function DUF1677, Oryza sativa family protein.
Os04g0678700	NADPH:protochlorophyllide oxidoreductase, Chlorophyll biosynthesis
Os04g0685200	Peptidase aspartic, catalytic domain containing protein.
Os05g0103800	Conserved hypothetical protein.
Os05g0108450	Hypothetical gene.	GEBP
Os05g0130400	Protein of unknown function DUF247, plant family protein.	GEBP
Os05g0130500	Hypothetical protein.	GEBP
Os05g0145500	Hypothetical protein.
Os05g0147800	Conserved hypothetical protein.
Os05g0163050	Hypothetical protein.
Os05g0170300	Leucine-rich repeat receptor-like kinase, Casparian strip formation	MYB, C2H2	P
Os05g0172400	Conserved hypothetical protein.	GEBP
Os05g0188700	Leucine-rich repeat domain containing protein
Os05g0208600	Myb/SANT-like domain domain containing protein.
Os05g0212300	Similar to Endo-beta-1,4-glucanase precursor
Os05g0234366	Hypothetical gene.
Os05g0249500	Conserved hypothetical protein.
Os05g0283200	Pectin methylesterase inhibitor 22
Os05g0296200	Conserved hypothetical protein.	GEBP
Os05g0296800	Similar to Retrotransposon Karma DNA, complete sequence.
Os05g0302350	Hypothetical gene.
Os05g0311600	Similar to Transposase.	GEBP
Os05g0356201	Similar to LIPLESS2.	GEBP
Os05g0372900	Conserved hypothetical protein.	GEBP
Os05g0376000	Hypothetical conserved gene.
Os05g0411100	Similar to peptide transporter PTR2.
Os05g0429700	C2 calcium-dependent membrane targeting domain containing protein.	C2H2, bZIP	P
Os05g0453700	Similar to USP family protein.	GEBP, bHLH
Os05g0457200	Similar to protein phosphatase 2C.	bHLH
Os05g0457300	Hypothetical gene.	GEBP
Os05g0459400	Kinesin, motor region domain containing protein.
Os05g0497150	Hypothetical conserved gene.
Os05g0500600	GRAS transcription factor domain containing protein.
Os05g0518200	Conserved hypothetical protein.
Os05g0527700	UDP-glucuronosyl/UDP-glucosyltransferase family protein.	GEBP
Os05g0532500	Hypothetical conserved gene.	GEBP
Os05g0547600	Hypothetical protein.	bHLH
Os05g0551100	Conserved hypothetical protein.
Os05g0579700	Similar to 10A19I.9.
Os05g0581300	Hypothetical conserved gene.
Os05g0583075	Hypothetical protein.	GEBP
Os05g0592450	Hypothetical gene.
Os06g0116900	Conserved hypothetical protein.	GEBP
Os06g0119200	Late embryogenesis abundant protein, LEA-14 domain containing protein.
Os06g0134200	Hypothetical conserved gene.
Os06g0142400	Early nodulin.	GEBP
Os06g0144200	Pectate lyase-like 6	MYB
Os06g0144900	Pectate lyase-like 7
Os06g0147275	Hypothetical protein.
Os06g0151700	Protein kinase, core domain containing protein.	GEBP	P
Os06g0163450	Similar to predicted protein.	GEBP
Os06g0174700	Hypothetical protein.
Os06g0181500	Similar to Plasma membrane H+-ATPase	bHLH	P
Os06g0207916	Non-protein coding transcript.	TALE
Os06g0212600	Xyloglucan fucosyltransferase family protein.
Os06g0216250	Non-protein coding transcript.
Os06g0246200	Similar to Formin-like protein 14.
Os06g0250800	Hypothetical protein.
Os06g0261300	Conserved hypothetical protein.	GEBP
Os06g0274200	Similar to H/ACA ribonucleoprotein complex subunit 2
Os06g0284900	Hypothetical protein.
Os06g0291100	Non-protein coding transcript.	GEBP
Os06g0318533	Conserved hypothetical protein.
Os06g0338700	Similar to Primary amine oxidase.
Os06g0355150	Similar to ATSAC1 (suppressor of actin 1); phosphatidylinositol-4,5-bisphosphate 5-phosphatase.		P
Os06g0483301	Hypothetical gene.	GEBP, TALE
Os06g0484400	Conserved hypothetical protein.
Os06g0516301	Similar to OsRAD23-like.	GEBP
Os06g0531600	Lipase, GDSL domain containing protein.	TALE
Os06g0536200	Hypothetical gene.	GEBP
Os06g0536333	expressed protein.	GEBP
Os06g0556600	Similar to Pollen allergen Phl p 11.
Os06g0569300	Conserved hypothetical protein.	GEBP
Os06g0569601	Hypothetical gene.
Os06g0579800	Hypothetical conserved gene.	GEBP
Os06g0582600	Similar to Cysteine proteinase.	MYB
Os06g0611050	Non-protein coding transcript.	GEBP
Os06g0616900	Hypothetical protein.
Os06g0621550	Nucleotide-binding LRR receptor (NLR) family protein
Os06g0621900	Similar to Alpha-expansin OsEXPA16
Os06g0624100	Similar to predicted protein.
Os06g0637400	Conserved hypothetical protein.	GEBP
Os06g0640599	Hypothetical protein.	GEBP
Os06g0642650	Hypothetical conserved gene.
Os06g0652250	Hypothetical protein.	GEBP
Os06g0662300	Pollen allergen Lol p2 family protein.
Os06g0682666	Hypothetical gene.
Os06g0685250	Hypothetical protein.	GEBP
Os06g0687200	Putative RING E3 ubiquitin (Ub) ligase, Negative regulator of drought and salt stress responses, Positive factor of cold stress response	bHLH
Os06g0689700	Hypothetical conserved gene.	GEBP
Os06g0698812	Disease resistance protein domain containing protein.		P
Os06g0710850	Non-protein coding transcript.	GEBP
Os06g0725200	Lipase, GDSL domain containing protein.
Os07g0105800	Protein of unknown function DUF594 domain containing protein.	GEBP
Os07g0120500	Similar to predicted protein.
Os07g0129200	Pathogenesis-related 1a protein, Regulation of abiotic stress responses		P
Os07g0133025	Hypothetical protein.
Os07g0142100	Iron deficiency-inducible peptide, IMA/FEP peptide, Regulation of a major pathway of iron uptake and translocation, Iron deficiency response
Os07g0153150	Conserved hypothetical protein.
Os07g0166850	Hypothetical gene.
Os07g0180800	RNA recognition motif domain domain containing protein.
Os07g0194500	2OG-Fe	GEBP
Os07g0201300	UDP-glucuronosyl/UDP-glucosyltransferase domain containing protein.
Os07g0205500	Protein of unknown function DUF239, plant domain containing protein.
Os07g0207301	Hypothetical gene.
Os07g0244350	Hypothetical protein.
Os07g0282300	Similar to Aldehyde oxidase 1 homolog
Os07g0294100	Nucleotide-binding LRR receptor (NLR) family protein	C2H2	P
Os07g0430501	Similar to Thionin-like peptide.
Os07g0443500	Molecular chaperone, heat shock protein, Hsp40, DnaJ domain containing protein.
Os07g0447200	Similar to OSIGBa0102I15.5 protein.
Os07g0448150	Non-protein coding transcript.
Os07g0457200	Hypothetical protein.	GEBP
Os07g0471200	Hypothetical protein.
Os07g0497500	R2R3-MYB transcription factor 70
Os07g0509600	Similar to ribosomal RNA adenine dimethylase family protein.
Os07g0511201	Hypothetical protein.
Os07g0521500	Nucleotide-binding LRR receptor (NLR) family protein		P
Os07g0526400	Polyketide synthase, type III domain containing protein.
Os07g0529600	Thiamine synthase, Thiamine accumulation, Bacterial blight resistance, Blast resistance	bHLH, C2H2	P
Os07g0536966	Hypothetical protein.	GEBP
Os07g0539100	Beta-glucanase 3, Positive regulation of the resistance to sheath blight
Os07g0577350	Non-protein coding transcript.
Os07g0593100	Conserved hypothetical protein.
Os07g0629500	expressed protein.	GEBP
Os07g0634250	Non-protein coding transcript.
Os07g0642800	Similar to plectin-related.
Os07g0654700	Similar to BLE2 protein.
Os07g0691100	Similar to Pectin methylesterase 6	bHLH
Os08g0101900	Casparian strip domain protein 2
Os08g0122700	Hypothetical protein.	GEBP	P
Os08g0124000	Similar to Resistance protein candidate	GEBP, C2H2	P
Os08g0127900	Similar to Globulin 1
Os08g0170700	Nucleotide-binding LRR receptor (NLR) family protein	GEBP, C2H2	P
Os08g0186200	Hypothetical conserved gene.
Os08g0194501	Conserved hypothetical protein.	bHLH
Os08g0194900	Hypothetical conserved gene.	bHLH
Os08g0205125	Hypothetical protein.
Os08g0205175	Hypothetical protein.
Os08g0247700	LRR-receptor-like kinase (LRR-RLK) family protein		P
Os08g0255020	Conserved hypothetical protein.
Os08g0261000	Nucleotide-binding LRR receptor (NLR) family protein.	GEBP, MYB, C2H2	P
Os08g0280150	Hypothetical conserved gene.
Os08g0285301	Conserved hypothetical protein.
Os08g0338500	pectin methylesterase inhibitor 30	GEBP
Os08g0369800	Hypothetical conserved gene.
Os08g0398500	Similar to KED-like protein.
Os08g0409233	Hypothetical conserved gene.	GEBP
Os08g0427100	Hypothetical conserved gene.
Os08g0474500	Conserved hypothetical protein.
Os08g0484533	Hypothetical protein.
Os08g0486801	Non-protein coding transcript.	GEBP
Os08g0489300	Methyladenine glycosylase domain containing protein.	C2H2
Os08g0494300	Copine domain containing protein.	GEBP, C2H2
Os08g0505700	Hypothetical conserved gene.	GEBP
Os08g0513051	Hypothetical protein.
Os08g0514600	Hypothetical conserved gene.	GEBP
Os08g0525100	Conserved hypothetical protein.
Os08g0547550	Hypothetical protein.
Os08g0549200	Glycoside hydrolase, family 35 protein.	GEBP
Os08g0550500	Similar to Glutathione s-transferase
Os08g0560700	Similar to Polcalcin Phl p 7
Os08g0561900	Similar to Alpha expansin 26.	GEBP
Os08g0564400	Hypothetical protein.
Os08g0566100	Protein of unknown function DUF239, plant domain containing protein.
Os09g0119600	UDP-glucuronosyl/UDP-glucosyltransferase family protein.	TALE
Os09g0255300	Glycoside hydrolase, family 32 protein.	MYB
Os09g0279300	Mitochondrial inner membrane translocase subunit Tim17/Tim22/Tim23/peroxisomal protein PMP24 domain containing protein.
Os09g0296500	Conserved hypothetical protein.
Os09g0307400	WIP6 transcription factor, WIP C2H2 zinc finger protein, Vein type specification	bHLH
Os09g0376700	ATL family protein containing RING-H2 finger motif
Os09g0387800	Conserved hypothetical protein.
Os09g0417600	WRKY transcription factor, Transcriptional repressor, Pathogen defense, Alkali tolerance at the germination stage	C2H2	P
Os09g0426100	Similar to cDNA, clone: J075189B12, full insert sequence.
Os09g0447300	Cytochrome P450 family protein.
Os09g0449400	Hypothetical conserved gene.	TALE
Os09g0466300	Similar to FIP1.	bHLH
Os09g0472150	Hypothetical protein.	TALE
Os09g0478000	Hypothetical conserved gene.
Os09g0500900	Protein of unknown function DUF568 domain containing protein.	C2H2
Os09g0506700	Similar to F-box domain containing protein, expressed.	MYB
Os09g0509350	Hypothetical protein.	TALE
Os09g0524300	Multi antimicrobial extrusion protein MatE family protein.	C2H2	P
Os09g0528050	Hypothetical protein.	GEBP
Os09g0536800	Hypothetical protein.	GEBP
Os09g0537200	Conserved hypothetical protein.	GEBP
Os09g0538000	Ribonuclease T2 family protein.	GEBP
Os09g0558450	Non-protein coding transcript.	GEBP
Os09g0560850	Similar to T8K14.10.
Os09g0572600	Receptor-like cytoplasmic kinase, Positive regulation of salt tolerance	GEBP	P
Os10g0101150	Hypothetical gene.
Os10g0104500	Similar to Notchless-related.	MYB, C2H2
Os10g0110950	Hypothetical protein.	GEBP
Os10g0124000	Ribosomal protein L7A/RS6 family domain containing protein.	MYB
Os10g0131000	Nucleotide-binding LRR receptor (NLR) family protein	C2H2, bZIP	P
Os10g0136950	Hypothetical protein.
Os10g0138300	Conserved hypothetical protein.	TALE
Os10g0162838	Hypothetical protein.
Os10g0163340	Similar to Cytosolic aldolase.
Os10g0167401	Non-protein coding transcript.
Os10g0195250	Conserved hypothetical protein.
Os10g0323600	Similar to Profilin A.	bHLH
Os10g0323900	Similar to Profilin A.
Os10g0338858	Conserved hypothetical protein.	GEBP
Os10g0409400	beta subunit of polygalacturonase 1, Abiotic stress response
Os10g0432200	Conserved hypothetical protein.
Os10g0436900	Sodium/calcium exchanger membrane region domain containing protein.	TALE
Os10g0438300	Conserved hypothetical protein.	GEBP
Os10g0440050	Non-protein coding transcript.
Os10g0464000	Similar to Hypersensitive-induced response protein.
Os10g0474000	Peptidase C48, SUMO/Sentrin/Ubl1 domain containing protein.
Os10g0508300	YABBY family transcription factor, Leaf development		P
Os10g0523000	Hypothetical protein.
Os10g0528651	Conserved hypothetical protein.	GEBP
Os10g0539950	Hypothetical protein.
Os10g0548600	Beta-expansin precursor.	GEBP
Os10g0550500	Similar to Pectinacetylesterase.	GEBP
Os10g0554050	Non-protein coding transcript.	GEBP
Os10g0580500	Essential protein Yae1, N-terminal domain containing protein.
Os11g0130900	Nucleotide-binding LRR receptor (NLR) family protein	GEBP, C2H2	P
Os11g0142400	Similar to Strictosidine synthase family protein, expressed.
Os11g0151400	Cytochrome P450 94C2a, Cytochrome P450 of the CYP94 subfamily, JA-Ile oxidation upon salt-stress	bHLH
Os11g0194200	Similar to pectinesterase family protein.
Os11g0198200	Conserved hypothetical protein.
Os11g0202200	Cyclin-like F-box domain containing protein.
Os11g0226550	Hypothetical protein.	TALE
Os11g0249000	Typical CC-NB-LRR-type protein, Mediation of both SA and NPR1-independent defense signaling pathways, Defense response	C2H2	P
Os11g0251250	Conserved hypothetical protein.	GEBP
Os11g0262600	Conserved hypothetical protein.
Os11g0264500	Hypothetical conserved gene.	GEBP
Os11g0272300	Hypothetical conserved gene.
Os11g0282700	Homeodomain-like containing protein.
Os11g0293800	Similar to ZCN17.
Os11g0439100	Similar to OSIGBa0135A16.7 protein.	GEBP
Os11g0454000	Dehydrin RAB 16C.	GEBP, bZIP	P
Os11g0454300	Group 2 late embryogenesis abundant	C2H2	P
Os11g0457000	UDP-glucuronosyl/UDP-glucosyltransferase domain containing protein.
Os11g0479000	Conserved hypothetical protein.
Os11g0488900	Similar to MYND finger family protein, expressed.
Os11g0489250	Similar to Cytochrome P450 family protein, expressed.
Os11g0512800	Conserved hypothetical protein.
Os11g0513000	Hypothetical conserved gene.
Os11g0528700	Indole-3-acetic acid (IAA)-amido synthetase, Plant architecture establishment, Drought tolerance	C2H2
Os11g0579800	Gar1 protein RNA-binding region family protein.	C2H2
Os11g0619500	Peptidase C19, ubiquitin carboxyl-terminal hydrolase 2 domain containing protein.
Os11g0621825	Similar to Universal stress protein 1561.
Os11g0638700	Protein of unknown function DUF594 domain containing protein.
Os11g0643600	Hypothetical conserved gene.
Os11g0657000	Kelch repeat type 2 domain containing protein.
Os11g0672600	Reverse transcriptase domain containing protein.
Os11g0677400	pectin methylesterase inhibitor 43
Os11g0683800	Pectin lyase fold/virulence factor domain containing protein.	TALE
Os11g0691100	Wall-associated kinase (WAK) family protein	TALE	P
Os12g0105200	Similar to mRNA turnover protein 4.
Os12g0131233	Hypothetical gene.	GEBP
Os12g0147300	Similar to Formin-like protein 14.
Os12g0148700	Adipose-regulatory protein, Seipin domain containing protein.	bHLH
Os12g0169300	Conserved hypothetical protein.
Os12g0180500	Similar to Protein kinase domain containing protein.		P
Os12g0194900	Amino acid permease, A member of the amino acid transporter (AAT) family, Regulation of tillering and grain yield, Regulation of neutral amino acid transport	TALE
Os12g0211400	A/G-specific adenine glycosylase MutY, bacterial form domain containing protein.	GEBP, C2H2
Os12g0212100	Similar to A/G-specific adenine DNA glycosylase.
Os12g0228500	Hypothetical conserved gene.
Os12g0230200	Similar to Protein kinase-like protein.	MYB, C2H2	P
Os12g0236200	Non-protein coding transcript.	GEBP
Os12g0247700	Mannose-binding jacalin-related lectin, Response to DNA damage from ionizing radiation, Resistant against fungal pathogens
Os12g0248600	Hypothetical protein.
Os12g0268000	Cytochrome P450 monooxygenase, Tryptamine 5-hydroxylase, Regulation of cell death and disease resistance	bHLH	P
Os12g0432301	Conserved hypothetical protein.
Os12g0467700	ATPase, AAA-type, core domain containing protein.
Os12g0468000	ATPase, AAA-type, core domain containing protein.
Os12g0472800	B repeat unit of collagen binding surface protein (cna) containing protein.
Os12g0497300	DNA repair protein RAD51, Homologous pairing, DNA double strand break	C2H2, bZIP
Os12g0499700	Similar to Protein kinase domain containing protein.		P
Os12g0503101	Hypothetical conserved gene.
Os12g0528801	Hypothetical gene.	GEBP
Os12g0542200	Conserved hypothetical protein.
Os12g0559400	Coiled-coil-nucleotide-binding-site-leucine-rich repeat (CC-NBS-LRR) protein, (LRR domain is lost in Nipponbare).		P
Os12g0564100	Similar to Myb-like DNA-binding domain containing protein, expressed.
Os12g0566000	Similar to Boron transporter.
Os12g0614050	Hypothetical gene.
Os12g0621400	Conserved hypothetical protein.	GEBP
Os12g0633400	Similar to Pathogenesis-related protein PR-1 precursor.
Os12g0634800	Protein of unknown function NUC189, C-terminal domain containing protein.	C2H2

## Sheet: Table S7
Table S7. The GO analysis of DEGs both of resis and NAA15-RNAi
	Term id	Term name	adjusted p value
BP	GO:0006412	translation	2.3e-46
	GO:0015979	photosynthesis	1.8e-24
	GO:0044267	cellular protein metabolic process	7.8e-22
	GO:0042254	ribosome biogenesis	1e-15
	GO:0022613	ribonucleoprotein complex biogenesis	2.5e-15
	GO:0006414	translational elongation	1.2e-15
	GO:0006396	RNA processing	1.8e-10
	GO:0006559	L-phenylalanine catabolic process	2.8e-07
	GO:0006979	response to oxidative stress	4.9e-07
	GO:0006364	rRNA processing	9.4e-07
	GO:0016072	rRNA metabolic process	9.4e-07
	GO:0015977	carbon fixation	1e-06
	GO:0009072	aromatic amino acid family metabolic process	2.8e-06
	GO:0046148	pigment biosynthetic process	3.1e-06
	GO:0042221	response to chemical stimulus	3.4e-06
	GO:0048608	reproductive structure development	4.3e-06
	GO:0006519	cellular amino acid and derivative metabolic process	4.4e-06
	GO:0009791	post-embryonic development	4.9e-06
	GO:0003006	reproductive developmental process	5.2e-06
	GO:0019953	sexual reproduction	8e-06
	GO:0019748	secondary metabolic process	1.1e-05
	GO:0042440	pigment metabolic process	1.2e-05
	GO:0048856	anatomical structure development	1.4e-05
	GO:0007275	multicellular organismal development	2.3e-05
	GO:0044106	cellular amine metabolic process	2.4e-05
	GO:0006026	aminoglycan catabolic process	2.7e-05
	GO:0006030	chitin metabolic process	2.7e-05
	GO:0006032	chitin catabolic process	2.7e-05
	GO:0009063	cellular amino acid catabolic process	3.3e-05
	GO:0006022	aminoglycan metabolic process	3.3e-05
	GO:0009310	amine catabolic process	3.3e-05
	GO:0006468	protein amino acid phosphorylation	3.4e-05
	GO:0016070	RNA metabolic process	3.6e-05
	GO:0009908	flower development	4.2e-05
	GO:0030154	cell differentiation	4.8e-05
	GO:0015995	chlorophyll biosynthetic process	5.1e-05
	GO:0032501	multicellular organismal process	5.3e-05
	GO:0006399	tRNA metabolic process	5.5e-05
	GO:0050793	regulation of developmental process	7e-05
	GO:0016054	organic acid catabolic process	7.4e-05
	GO:0046395	carboxylic acid catabolic process	7.4e-05
	GO:0032502	developmental process	9e-05
	GO:0048869	cellular developmental process	0.0001
	GO:0034404	nucleobase, nucleoside and nucleotide biosynthetic process	0.0001
	GO:0034654	nucleobase, nucleoside, nucleotide and nucleic acid biosynthetic process	0.0001
	GO:0016310	phosphorylation	0.00015
	GO:0003002	regionalization	0.00023
	GO:0015994	chlorophyll metabolic process	0.00023
	GO:0016998	cell wall macromolecule catabolic process	0.00028
	GO:0050896	response to stimulus	0.00031
	GO:0006829	zinc ion transport	0.00038
	GO:0007389	pattern specification process	0.00038
	GO:0006520	cellular amino acid metabolic process	0.0004
	GO:0006807	nitrogen compound metabolic process	0.00045
	GO:0043412	macromolecule modification	0.00047
	GO:0055114	oxidation reduction	0.00049
	GO:0006793	phosphorus metabolic process	0.00076
	GO:0006796	phosphate metabolic process	0.00076
	GO:0022414	reproductive process	0.00086
	GO:0043687	post-translational protein modification	0.00092
	GO:0006779	porphyrin biosynthetic process	0.0012
	GO:0009451	RNA modification	0.0014
	GO:0009808	lignin metabolic process	0.0014
	GO:0033014	tetrapyrrole biosynthetic process	0.0017
	GO:0044036	cell wall macromolecule metabolic process	0.0021
	GO:0006855	multidrug transport	0.0025
	GO:0043038	amino acid activation	0.0027
	GO:0018130	heterocycle biosynthetic process	0.0027
	GO:0042493	response to drug	0.0027
	GO:0015893	drug transport	0.0027
	GO:0043039	tRNA aminoacylation	0.0027
	GO:0006418	tRNA aminoacylation for protein translation	0.0027
	GO:0048513	organ development	0.0029
	GO:0006778	porphyrin metabolic process	0.003
	GO:0048731	system development	0.0031
	GO:0033013	tetrapyrrole metabolic process	0.0039
	GO:0006464	protein modification process	0.0046
	GO:0044271	cellular nitrogen compound biosynthetic process	0.0048
	GO:0008033	tRNA processing	0.0065
	GO:0000272	polysaccharide catabolic process	0.0066
	GO:0009888	tissue development	0.0092
	GO:0051239	regulation of multicellular organismal process	0.0092
	GO:0009116	nucleoside metabolic process	0.012
	GO:0000041	transition metal ion transport	0.021
	GO:0042180	cellular ketone metabolic process	0.022
	GO:0006950	response to stress	0.025
	GO:0016052	carbohydrate catabolic process	0.026
	GO:0043436	oxoacid metabolic process	0.033
	GO:0019752	carboxylic acid metabolic process	0.033
	GO:0006082	organic acid metabolic process	0.033
	GO:0006091	generation of precursor metabolites and energy	0.036
	GO:0009653	anatomical structure morphogenesis	0.038
	GO:0007010	cytoskeleton organization	0.038
	GO:0046483	heterocycle metabolic process	0.046
	GO:0006139	nucleobase, nucleoside, nucleotide and nucleic acid metabolic process	0.049
MF	GO:0003735	structural constituent of ribosome	4.5e-39
	GO:0005198	structural molecule activity	5.5e-33
	GO:0005509	calcium ion binding	2.4e-16
	GO:0016684	oxidoreductase activity, acting on peroxide as acceptor	1.6e-08
	GO:0004601	peroxidase activity	1.6e-08
	GO:0016209	antioxidant activity	2.8e-08
	GO:0003746	translation elongation factor activity	7e-08
	GO:0008135	translation factor activity, nucleic acid binding	1.2e-07
	GO:0045548	phenylalanine ammonia-lyase activity	1.7e-07
	GO:0016841	ammonia-lyase activity	2.8e-07
	GO:0004674	protein serine/threonine kinase activity	3.9e-07
	GO:0016984	ribulose-bisphosphate carboxylase activity	6.9e-07
	GO:0005529	sugar binding	7.9e-07
	GO:0003723	RNA binding	1.1e-06
	GO:0016211	ammonia ligase activity	1.5e-06
	GO:0016880	acid-ammonia (or amide) ligase activity	1.5e-06
	GO:0030246	carbohydrate binding	3.1e-06
	GO:0016840	carbon-nitrogen lyase activity	3.1e-06
	GO:0004672	protein kinase activity	3.7e-05
	GO:0004568	chitinase activity	0.00013
	GO:0016773	phosphotransferase activity, alcohol group as acceptor	0.0002
	GO:0005385	zinc ion transmembrane transporter activity	0.00038
	GO:0016829	lyase activity	0.00056
	GO:0046906	tetrapyrrole binding	0.00054
	GO:0016301	kinase activity	0.00079
	GO:0020037	heme binding	0.00098
	GO:0016831	carboxy-lyase activity	0.0016
	GO:0046915	transition metal ion transmembrane transporter activity	0.0023
	GO:0008092	cytoskeletal protein binding	0.0023
	GO:0015238	drug transmembrane transporter activity	0.0027
	GO:0016741	transferase activity, transferring one-carbon groups	0.0028
	GO:0005506	iron ion binding	0.0033
	GO:0004812	aminoacyl-tRNA ligase activity	0.0053
	GO:0016875	ligase activity, forming carbon-oxygen bonds	0.0053
	GO:0016876	ligase activity, forming aminoacyl-tRNA and related compounds	0.0053
	GO:0032553	ribonucleotide binding	0.0056
	GO:0032555	purine ribonucleotide binding	0.0056
	GO:0008168	methyltransferase activity	0.0061
	GO:0016874	ligase activity	0.0067
	GO:0015082	di-, tri-valent inorganic cation transmembrane transporter activity	0.0076
	GO:0016830	carbon-carbon lyase activity	0.012
	GO:0003924	GTPase activity	0.013
	GO:0016866	intramolecular transferase activity	0.014
	GO:0003779	actin binding	0.014
	GO:0004527	exonuclease activity	0.014
	GO:0016772	transferase activity, transferring phosphorus-containing groups	0.016
	GO:0009055	electron carrier activity	0.016
	GO:0001882	nucleoside binding	0.017
	GO:0005524	ATP binding	0.02
	GO:0003743	translation initiation factor activity	0.02
	GO:0015297	antiporter activity	0.021
	GO:0030554	adenyl nucleotide binding	0.021
	GO:0001883	purine nucleoside binding	0.021
	GO:0032559	adenyl ribonucleotide binding	0.02
	GO:0008757	S-adenosylmethionine-dependent methyltransferase activity	0.03
	GO:0015291	secondary active transmembrane transporter activity	0.039
	GO:0005525	GTP binding	0.042
	GO:0032561	guanyl ribonucleotide binding	0.042
	GO:0019001	guanyl nucleotide binding	0.048
CC	GO:0030529	ribonucleoprotein complex	2.4e-48
	GO:0005840	ribosome	2e-44
	GO:0032991	macromolecular complex	1.9e-35
	GO:0043232	intracellular non-membrane-bounded organelle	1.3e-30
	GO:0043228	non-membrane-bounded organelle	1.3e-30
	GO:0009521	photosystem	6.6e-14
	GO:0034357	photosynthetic membrane	4.5e-12
	GO:0009579	thylakoid	1.6e-11
	GO:0009523	photosystem II	1.2e-08
	GO:0033279	ribosomal subunit	4.3e-08
	GO:0009522	photosystem I	5e-08
	GO:0005576	extracellular region	1.4e-07
	GO:0009507	chloroplast	3.5e-07
	GO:0009654	oxygen evolving complex	3.8e-07
	GO:0044436	thylakoid part	4.5e-07
	GO:0005622	intracellular	1.8e-06
	GO:0019898	extrinsic to membrane	2.2e-06
	GO:0048492	ribulose bisphosphate carboxylase complex	2.6e-06
	GO:0009573	chloroplast ribulose bisphosphate carboxylase complex	2.6e-06
	GO:0009538	photosystem I reaction center	4.9e-06
	GO:0044424	intracellular part	9.5e-06
	GO:0015934	large ribosomal subunit	2.1e-05
	GO:0044434	chloroplast part	7.5e-05
	GO:0044435	plastid part	0.00011
	GO:0005730	nucleolus	0.00013
	GO:0009570	chloroplast stroma	0.00021
	GO:0009532	plastid stroma	0.00028
	GO:0005737	cytoplasm	0.00044
	GO:0015935	small ribosomal subunit	0.00058
	GO:0043234	protein complex	0.001
	GO:0042651	thylakoid membrane	0.0017
	GO:0044422	organelle part	0.002
	GO:0044446	intracellular organelle part	0.002
	GO:0009535	chloroplast thylakoid membrane	0.0034
	GO:0055035	plastid thylakoid membrane	0.0034
	GO:0009534	chloroplast thylakoid	0.0044
	GO:0031976	plastid thylakoid	0.0044
	GO:0005618	cell wall	0.0047
	GO:0031984	organelle subcompartment	0.0061
	GO:0030312	external encapsulating structure	0.0066
	GO:0044464	cell part	0.0073
	GO:0005623	cell	0.0074
	GO:0043229	intracellular organelle	0.013
	GO:0043226	organelle	0.013
	GO:0044444	cytoplasmic part	0.016
	GO:0031981	nuclear lumen	0.018
	GO:0044428	nuclear part	0.035
	GO:0070013	intracellular organelle lumen	0.04
	GO:0043233	organelle lumen	0.04

## Sheet: Table S8
Table S8. Primers used in this study.
NO.	Recombinant Vector	Primer F	Primer R
1	RESIS-OE	CGCGGATCCATCCACACTCTTCTCCTTCCTCCA	GGACTAGTTGATCTCTGAAGGATTTTAACACAGAAATGGA
2	Crispr-RESIS-PAM1	tgttgTGGCCCAAACAAAAAGATC	aaacGATCTTTTTGTTTGGGCCAc
3	Crispr-RESIS-PAM2	gtgtgCTTGCTCGTTGCCCGATGT	aaacACATCGGGCAACGAGCAAGc
4	RESIS-Pro	gatcccccgaattactgcagTCACTGACATGGCATCGTAGTCAGGA	tcccactggatctggatatcGGCTTGCTCGTTGCCCGATGTG
5	NAA10-RNAi-S	CGGGATCCTGCATACGGCAGGCGACGAT	CGAGCTCCACCTGGTCCATGGCAGCCTG
6	NAA10-RNAi-AS	GGGGTACCCACCTGGTCCATGGCAGCCTG	GGACTAGTTGCATACGGCAGGCGACGAT
7	NAA15-RNAi-S	CGGGATCCGAAGGGCCTGAAGGCAGCAG	CGAGCTCTCCCTCATTTGTGCCTGGAGAAG
8	NAA15-RNAi-AS	GGGGTACCTCCCTCATTTGTGCCTGGAGAAG	GGACTAGTGAAGGGCCTGAAGGCAGCAG
9	NAA15 (1–2730)	ggtgagctcggtaccATGGGCTCCTCGCTCCCG	agcggccgcactagtCCTAATGCTTAGATTGCTCAGTTCATCC
10	NAA15-1 (1–1647)	ggtgagctcggtaccATGGGCTCCTCGCTCCCG	agcggccgcactagtAAACTTCAGCATAGAAACATATGCCCT
11	NAA15-2 (1648-2730)	ggtgagctcggtaccATGCAAGATCGCTTGCATGCTCATG	agcggccgcactagtCCTAATGCTTAGATTGCTCAGTTCATCC
12	NAA15 (1–1953)	ggtgagctcggtaccATGGGCTCCTCGCTCCCG	agcggccgcactagtAATCTGCACTAACTTTTCACCATGTGG
13	NAA15 (1–2388)	ggtgagctcggtaccATGGGCTCCTCGCTCCCG	agcggccgcactagtTGAATCTTCAATTAATTTGATTGCCTCAAGCTTC
14	NAA10 (1–597)	ggtgagctcggtaccATGGTGTGCATACGGCAGGC	agcggccgcactagtTGAATCGGTCTTCTCTGGCGAAT
15	NAA10-1 (1–180)	ggtgagctcggtaccATGGTGTGCATACGGCAGGC	agcggccgcactagtCTTCGCGAGCACGTAGCC
16	NAA10-2 (181–597)	ggtgagctcggtaccATGATGGAGGAGGACCCCTCGG	agcggccgcactagtTGAATCGGTCTTCTCTGGCGAAT
17	PET-NAA10 (1–597)	TTCAAGCTTGTCGACGTGTGCATACGGCAGGCGA	CCCCGGGGCTCTAGACTATTATCATGAATCGGTCTTCTCTGGCGA
18	PET-N10-1 (1–180)	GAATTCAAGCTTGTCGACGTGTGCATACGGCAGGCGA	ATCCCCCGGGGCTCTAGACTATTATCACTTCGCGAGCACGTAGCC
19	PET-N10-2 (181–597)	GAATTCAAGCTTGTCGACGAGGAGGACCCCTCGGAGCC	ATCCCCCGGGGCTCTAGACTATTATCAATCGGTCTTCTCTGGCGAAT
20	PET-NAA15 (1–2730)	gtggatccaagcttgtcgacGGCTCCTCGCTCCCGGCC	gtggtaccgagctcgaattcCCTAATGCTTAGATTGCTCAGTTCATCCAC
21	PET-N15-1 (1–1647)	ggatccaagcttgtcgacGGCTCCTCGCTCCCGGCC	CTCGAGactagtggtaccAAACTTCAGCATAGAAACATATGCCCT
22	PET-N15-2 (1648-2730)	ggatccaagcttgtcgacCAAGATCGCTTGCATGCTCATG	CTCGAGactagtggtaccCCTAATGCTTAGATTGCTCAGTTCATCC
23	RESIS (T7-tRSA)	GCTCTAGAATCCACACTCTTCTCCTTCCTCC	GGACTAGTTGATCTCTGAAGGATTTTAACACAGAAATGGA
24	RESIS-1 (T7-tRSA)	GCTCTAGAATCCACACTCTTCTCCTTCCTCC	GGACTAGTCCATTATCCTCACCATCTATGTTCCT
25	RESIS-2 (T7-tRSA)	GCTCTAGAAGTACATGAAGAATAAAGTGGGTGACA	GGACTAGTTGATCTCTGAAGGATTTTAACACAGAAATGGA
26	RESIS (MS2)	gcatgcaagcttactagtATCCACACTCTTCTCCTTCCTCCA	tactcacttagcggccgcTGATCTCTGAAGGATTTTAACACAGAAATGGA
28	PET-Avrxa27CRR	AAGAAGGAGATATACATATGgccgcgcaggtggatctacg	TGCTCGAGAGATCTGTCGACgtcggcaacgcgatgggacg
29	EBE1-probe	Cy5-TAGTTCTGAAAATAAGTC	Cy5-GACTTATTTTCAGAACTA
30	EBE2-probe	Cy5-TAATTAAATTCAACCTAT	Cy5-ATAGGTTGAATTTAATTA
31	EBE3-probe	Cy5-TAATGCTAAAAAAACCTT	Cy5-AAGGTTTTTTTAGCATTA
32	EBE4-probe	Cy5-TCATTGACCTGATCCAAC	Cy5-GTTGGATCAGGTCAATGA
33	EBE1-cold probe	TAGTTCTGAAAATAAGTC	GACTTATTTTCAGAACTA
34	EBE2-cold probe	TAATTAAATTCAACCTAT	ATAGGTTGAATTTAATTA
36	EBE3-cold probe	TAATGCTAAAAAAACCTT	AAGGTTTTTTTAGCATTA
37	EBE4-cold probe	TCATTGACCTGATCCAAC	GTTGGATCAGGTCAATGA
29	EBE1CK-probe	Cy5-ACTGTAACTCGCTCGATT	Cy5-AATCGAGCGAGTTACAGT
30	EBE2CK-probe	Cy5-GCCATCAAAGTGAATAGA	Cy5-TCTATTCACTTTGATGGC
31	EBE3CK-probe	Cy5-GATATAGGGCCTGTTCAC	Cy5-GTGAACAGGCCCTATATC
32	EBE4CK-probe	Cy5-CAGTTGAGTCAGCATGCG	Cy5-CGCATGCTGACTCAACTG
38	U6-qPCR	TACAGATAAGATTAGCATGGCCCC	GGACCATTTCTCGATTGTACGTG
39	RESIS-qPCR	GGTGCACATGCCCACTGATA	ACACTATGTTCCCGCTTCCC
40	LOC_Os05g10650-qPCR	GCTGCTGCTCCCAAGAAGAA	GTACTGCTTGACGACGGAGT
41	LOC_Os05g10660-qPCR	GTGGCCAATGATAACAAGCGT	CCACTGAAACAGGTGGGCAT
42	18S-qPCR	CTACGTCCCTGCCCTTTGTACA	ACACTTCACCGGACCATTCAA
43	NAA15-qPCR	CAGCAGGAGCTATCAGGTGTT	CTGTTTCTCTTCAGCCTCCCT
44	NAA10-qPCR	TTCAACCTCTACACCTCCACG	AGGAGCATCGTGTGAGCAAC
45	GAPDH-qPCR	GGGTGACAACAGGTCAAGCA	TCAGGTCAACAACGCGAGAG
46	EF1α-qPCR	CTGGACTGCCACACCTCACACAT	CCAACAGCCACCGTTTGCCTC
47	hrpC-qPCR	GGGGTGTCGTTGCGGGTATT	ATCGGTCTCGTCGGCATCGTA
48	MoPot2-qPCR	ACGACCCGTCTTTACTTATTTGG	AAGTAGCGTTGGTTTTGTTGGAT
49	OsUG-qPCR	TTCTGGTCCTTCCACTTTCAG	ACGATTGATTTAACCAGTCCATGA
50	OsEPFL6-HA	ggtgagctcggtaccATGGCCTCGGCGCGCCGC	agcggccgcactagtGGGCATGAAGAGCTTGTCGC
51	RALF26-HA	ggtgagctcggtaccATGATGAGGAAGCAAAGCCG	agcggccgcactagtTGGTTTGGCAGCTGGAGGA
52	ORF1-HA	ggtgagctcggtaccATGCATTTCGTACCGTCCTTGATG	agcggccgcactagtGCAGGCTATAAAGCATATGGCAAAG
53	ORF2-HA	ggtgagctcggtaccATGGTGGGGGTGGTGATGC	agcggccgcactagtAGGACGGTACGAAATGCATGAT
54	ORF3-HA	ggtgagctcggtaccCTGGTTCCCCTCGCCTCG	agcggccgcactagtGTGGGCATGTGCACCTTGC
55	ORF4-HA	ggtgagctcggtaccCTGCTTTGCCATATGCTTTATAGCC	agcggccgcactagtTCTCTGAAGGATTTTAACACAGAAATGG
56	16S-qPCR	AATGGGCGCAAGCCTGATC	TTTGTCACCGGCGGTCTCC
57	Hpa1-qPCR	TTACTGCATCGATGCGCTGTC	CGGTTCGAACCAGGGCGGCA
58	OSNAC4-qPCR	TCCTGCCACCATTCTGAGATG	TTGCAGAATCATGCTTGCCAG
59	PAL1-qPCR	TTCAACGCCGACACCT	GTAGAGCGGATACGACCTG
60	WRKY45-qPCR	GCCGACGACCAGCACGATCACC	ACGAGCCGACGCCGCCCTC
61	PBZ1-qPCR	ATGAAGCTTAACCCTGCCGC	GTCTCCGTCGAGTGTGACTTG
62	5′-FULL RACE-outer	GGAATAAATAAGGCACAGGGAGAACAC
63	5′-FULL RACE-inner	ACCGCAAGACAACCACCCTCA
64	3′-FULL RACE-outer		TGCAGCCGAGCTCACCGTAG
65	3′-FULL RACE-inner		CTGAGGGTGGTTGTCTTGCGTCT

## Sheet: Table S9
Table S9. Antibody used in this study.
Antibody	Corporation	Cat. NO.	validation article
anti-Myc-tag	Clonetech	631206
anti-HA	Cell Signaling Technology	#3724
anti-H3	Abcam	ab1791
anti-GAPDH	BPI	AbP80006
BIP2	Cell Signaling Technology	#3177
Ubquitin	Cell Signaling Technology	#3936
HSP90	MyBioSource	MBS853567
GFP	TransGen	HT801-01
NAA15	Chinese Academy of Sciences		https://doi.org/10.1016/j.molp.2022.03.001
NAA10	Chinese Academy of Sciences		https://doi.org/10.1016/j.molp.2022.03.001
MBP	New England Biolabs	E8032S
His	Abcam	ab9108
Normal Mouse IgG	Sigma-Aldrich	12-371
Normal Rabbit IgG	Sigma-Aldrich	12-370
Anti-mouse IgG, HRP-linked Antibody	Cell Signaling Technology	#7076
Anti-rabbit IgG, HRP-linked Antibody	Cell Signaling Technology	#7074
